# Supplementary material for: Lessons from the meiotic recombination landscape of the ZMM deficient budding yeast Lachancea waltii
Source: PLoS Genet. 2023 Jan 6;19(1):e1010592. doi: 10.1371/journal.pgen.1010592 (PMC9851511; doi:10.1371/journal.pgen.1010592)
Supplement: S1 Table — (XLSX) [file pgen.1010592.s001.xlsx]

## Sheet: Sheet1
Table S1. Status of ZMM proteins in L. waltii in reference to S. cerevisiae and L. Kluyveri.
	S. cerevisiae	L. kluyveri	L. waltii	Description
ZIP1	+	+	+	Coiled-coil protein, polymerizes to form the central element of SC. Regulated by the phosphorylation of the C-terminal, first ZMM to be recruited.
ZIP2	+	+	-	Meiosis-specific XPF protein, forming a XPF-ERCC1 like complex, Part of Zip2-Zip4-Spo16 (ZZS) complex, binds to branched DNA structures
ZIP3	+	+	-	Ring finger protein, involved in SUMO and/or ubiquitylation
ZIP4	+	+	-	TPR motif protein, part of the ZZS complex, interactions with other ZMM and axis proteins
SPO16	+	+	-	Meiosis-specific ERCC1; part of the ZZS complex, binds to branched DNA structures as part of the complex
MSH4	+	+	-	MutS𝛄 complex (Msh4/5); binds recombination intermediates, stabilized at future CO sites by N terminal phosphorylation
MSH5	+	+	-	MutS𝛄 complex (Msh4/5); binds recombination intermediates.
MER3	+	+	+	DNA Helicase, recruits MutLβ (Mlh1/2) to limit D-loop extension during DNA synthesis.
Pph3	+	+	-	Catalytic subunit of protein phosphatase PP4 complex; Pph3p and Psy2p form active complex
MLH2	+	+	-	part of the MutLβ complex (Mlh1/2), hetroduplex processing leading to COs (Not a part of the ZMM proteins; lost in L. waltii)
References :
1. Espagne et al., 2011 Sme4 coiled-coil protein mediates synaptonemal complex assembly, recombinosome relocalization, and spindle pole body morphogenesis. Proceedings of the National Academy of Sciences of the United States of America 108:10614-10619
2. Storlazzi et al., 2010 Recombination proteins mediate meiotic spatial chromosome organization and pairing. Cell 141:94-106
3. De Muyt et al., 2014 E3 ligase Hei10: a multifaceted structure-based signaling molecule with roles within and beyond meiosis. Genes & development 28:1111-1123
4. Duroc et al., 2017 Concerted action of the MutL beta heterodimer and Mer3 helicase regulates the global extent of meiotic gene conversion. Elife 6:e21900
5. Vakirlis et al., 2016 Reconstruction of ancestral chromosome architecture and gene repertoire reveals principles of genome evolution in a model yeast genus. Genome research 26(7): 918-932
6. Pyatnitskaya et al., 2019 Crossing and zipping: Molecular duties of the ZMM proteins in meiosis. Chromosoma 128: 181-198
