# Supplementary material for: Lessons from the meiotic recombination landscape of the ZMM deficient budding yeast Lachancea waltii
Source: PLoS Genet. 2023 Jan 6;19(1):e1010592. doi: 10.1371/journal.pgen.1010592 (PMC9851511; doi:10.1371/journal.pgen.1010592)
Supplement: S2 Table — A. Natural L. waltii isolates collection. B. Strains generated and used in this study (Highlighted hybrid used to generate the mapping population). (XLSX) [file pgen.1010592.s002.xlsx]

## Sheet: Sheet1
Table S2A. Natural L. waltii isolates collection
Systematic name	Collection name	Substrate	Locality	Country
LA126	CBS6430	Exudate of Ilex integra (holly)	Miyazaki	Japan
LA128	UWOPS81-128	Gall of a red oak tree	Melbourne, Ontario	Canada
LA129	UWOPS79-160	Gall of a red oak tree	Melbourne, Ontario	Canada
LA130	UWOPS79-161	Gall of a red oak tree	Melbourne, Ontario	Canada
LA133	UWOPS82-228	Drosophila in an oak-pine forest	Ontario	Canada
LA135	CBS8527	Oak gall	Melbourne, Ontario	Canada
LA136	CBS8528	Black knot of Prunus virginiana	Melbourne, Ontario	Canada
Table S2B. Strains generated and used in this study (Highlighted hybrid diploid was used to generate the mapping population).
Strain	Ploidy	Genotype
78	n	his3𝞓::KanMX
LA128	n	his3𝞓::KanMX
LA136	n	his3𝞓::NatMX
LA133	n	his3𝞓::KanMX
LA128/LA136	2n	his3𝞓::KanMX/his3𝞓::NatMX
LA133/LA136	2n	his3𝞓::KanMX/his3𝞓::NatMX
