# Supplementary material for: Lessons from the meiotic recombination landscape of the ZMM deficient budding yeast Lachancea waltii
Source: PLoS Genet. 2023 Jan 6;19(1):e1010592. doi: 10.1371/journal.pgen.1010592 (PMC9851511; doi:10.1371/journal.pgen.1010592)
Supplement: S3 Table — (XLSX) [file pgen.1010592.s003.xlsx]

## Sheet: Sheet1
Table S3. Single nucleotide polymorphisms (SNPs) detected in the L. waltii natural isolates.
Systematic name	# SNPs	# homozygous SNPs	# heterozygous SNPs	Proportion of heterozygous SNPs
LA126	1078	682	396	36.7347
LA128	160053	158676	1377	0.86034
LA129	158979	157218	1761	1.10769
LA130	158318	156898	1420	0.896929
LA133	158733	157123	1610	1.01428
LA135	158343	156745	1598	1.0092
LA136	158567	156852	1715	1.08156
