# Supplementary material for: Lessons from the meiotic recombination landscape of the ZMM deficient budding yeast Lachancea waltii
Source: PLoS Genet. 2023 Jan 6;19(1):e1010592. doi: 10.1371/journal.pgen.1010592 (PMC9851511; doi:10.1371/journal.pgen.1010592)
Supplement: S4 Table — (XLSX) [file pgen.1010592.s004.xlsx]

## Sheet: Sheet1
Table S4. Pairwise divergence (%) between the isolates, based on SNPs.
	LA126	LA128	LA129	LA130	LA133	LA135
LA128	1.55602
LA129	1.54174	0.645089
LA130	1.54444	0.643292	0.310637
LA133	1.53987	0.640841	0.468665	0.445476
LA135	1.5361	0.638947	0.499715	0.485664	0.431475
LA136	1.53556	0.636994	0.34197	0.401607	0.4267	0.361204
