# Supplementary material for: Lessons from the meiotic recombination landscape of the ZMM deficient budding yeast Lachancea waltii
Source: PLoS Genet. 2023 Jan 6;19(1):e1010592. doi: 10.1371/journal.pgen.1010592 (PMC9851511; doi:10.1371/journal.pgen.1010592)
Supplement: S5 Table — (XLSX) [file pgen.1010592.s005.xlsx]

## Sheet: Sheet1
Table S5. Meiotic spore viability in the LA128/LA136 hybrid.
# of viable spore	Observed tetrads	Proprotion	Spore viability(%)
4	437	42.4272	73.3
3	253	24.5631
2	171	16.6019
1	77	7.47573
0	92	8.93204
Total	1030	100
