# Supplementary material for: Lessons from the meiotic recombination landscape of the ZMM deficient budding yeast Lachancea waltii
Source: PLoS Genet. 2023 Jan 6;19(1):e1010592. doi: 10.1371/journal.pgen.1010592 (PMC9851511; doi:10.1371/journal.pgen.1010592)
Supplement: S6 Table — (XLSX) [file pgen.1010592.s006.xlsx]

## Sheet: Sheet1
Table S6. Summary of detected events in L. waltii, S. cerevisiae and L. kluyveri.
Species	Number of tetrads	CO rate (per Mb)	NCO rate (per Mb)	% Meiosis with atleast one NEC	Tract lengths (kb)		CO interference (Gamma)	Source
					GCco	NCO
S. cerevisiae	72	6.8	4.4	0-2	2	1.8	1.96	Mancera et al. 2008; Oke et al. 2014; Krishnaprasad et al. 2015
L. kluyveri	49	1.6	0.4	45	2.8	3	1.47	Brion et al. 2017
L. waltii	192	3.4	1.2	31	2	1.8	1.23	This study
References :
1. Mancera et al., 2008. High-resolution mapping of meiotic crossovers and non-crossovers in yeast. Nature. 2008;454: 479–485.
2. Krishnaprasad et al., 2015. Variation in Crossover Frequencies Perturb Crossover Assurance Without Affecting Meiotic Chromosome Segregation in Saccharomyces cerevisiae. Genetics. 2015;199: 399–412.
3. Brion et al., 2017. Variation of the meiotic recombination landscape and properties over a broad evolutionary distance in yeasts. PLoS Genet. 2017;13: e1006917.
