# Supplementary material for: Lessons from the meiotic recombination landscape of the ZMM deficient budding yeast Lachancea waltii
Source: PLoS Genet. 2023 Jan 6;19(1):e1010592. doi: 10.1371/journal.pgen.1010592 (PMC9851511; doi:10.1371/journal.pgen.1010592)
Supplement: S7 Table — (XLSX) [file pgen.1010592.s007.xlsx]

## Sheet: Sheet1
Table S7. Crossover events detected in the 192 L. waltii tetrads (ReCombine output, Anderson et al. 2011).
Tetrad	Chr	Pos (bp)	CO type	chromatids	GCco size	snp_start_out	snp_start_in	snp_end_in	snp_end_out
1	ChrA	416328	0	[1,2]	0	410280	422375	410280	422375
1	ChrA	876143	0	[2,3]	0	844544	907742	844544	907742
1	ChrA	538199	0	[1,3]	0	530714	545684	530714	545684
1	ChrA	103308	0	[1,4]	0	93195	113421	93195	113421
1	ChrE	628826	0	[1,3]	0	616019	641633	616019	641633
1	ChrE	753404	0	[1,3]	0	743175	763632	743175	763632
1	ChrG	1299993	0	[1,3]	0	1290808	1309178	1290808	1309178
1	ChrG	1153580	0	[1,4]	0	1141104	1166056	1141104	1166056
1	ChrG	997258	0	[1,4]	0	979754	1014761	979754	1014761
1	ChrG	1.22183e+06	0	[1,4]	0	1218086	1225581	1218086	1225581
1	ChrH	664494	0	[1,3]	0	657063	671926	657063	671926
2	ChrA	734385	0	[1,3]	0	716453	752317	716453	752317
2	ChrA	105804	0	[2,3]	0	99911	111697	99911	111697
2	ChrA	656506	0	[3,4]	0	643917	669094	643917	669094
2	ChrC	142058	0	[2,3]	0	128218	155898	128218	155898
2	ChrG	215612	0	[1,4]	0	198656	232569	198656	232569
2	ChrH	385650	0	[2,4]	0	380453	390847	380453	390847
2	ChrH	884846	0	[2,4]	0	873624	896067	873624	896067
3	ChrA	396247	0	[2,4]	0	395044	397450	395044	397450
3	ChrC	1056712	0	[2,4]	0	1054829	1058595	1054829	1058595
3	ChrF	494618	0	[1,4]	0	494054	495183	494054	495183
3	ChrH	910516	0	[1,3]	0	906976	914057	906976	914057
4	ChrH	486718	0	[1,2]	0	485476	487960	485476	487960
4	ChrH	587065	0	[3,4]	0	586927	587203	586927	587203
5	ChrE	109944	0	[1,4]	0	109599	110290	109599	110290
5	ChrG	1.22087e+06	0	[2,4]	0	1218399	1223342	1218399	1223342
6	ChrA	65253.5	0	[2,3]	0	63849	66658	63849	66658
6	ChrF	162398	0	[1,3]	0	160782	164014	160782	164014
6	ChrG	1220668	0	[2,4]	0	1217642	1223694	1217642	1223694
8	ChrC	1016005	0	[2,4]	0	1015064	1016946	1015064	1016946
8	ChrG	726636	0	[2,3]	0	725833	727440	725833	727440
9	ChrC	844148	0	[1,4]	0	843814	844483	843814	844483
10	ChrA	304521	0	[1,3]	0	302409	306633	302409	306633
10	ChrE	1.11331e+06	0	[3,4]	0	1111835	1114792	1111835	1114792
10	ChrE	251239	0	[1,4]	0	250700	251778	250700	251778
10	ChrE	813304	0	[2,3]	0	811840	814767	811840	814767
10	ChrE	1153615	0	[1,3]	0	1152855	1154375	1152855	1154375
10	ChrG	251888	0	[2,3]	0	249060	254717	249060	254717
10	ChrG	1193860	0	[2,3]	0	1193299	1194421	1193299	1194421
10	ChrG	1513938	0	[3,4]	0	1512274	1515602	1512274	1515602
10	ChrG	320424	0	[1,2]	0	319401	321447	319401	321447
10	ChrH	286118	0	[2,3]	0	285459	286778	285459	286778
11	ChrA	406400	0	[1,3]	0	403595	409205	403595	409205
11	ChrE	1130816	0	[2,3]	0	1128383	1133249	1128383	1133249
12	ChrA	53433.5	0	[1,2]	0	52804	54063	52804	54063
12	ChrC	907066	0	[1,2]	0	906062	908071	906062	908071
12	ChrC	664130	0	[1,2]	0	662668	665592	662668	665592
12	ChrE	988894	0	[2,3]	0	988416	989371	988416	989371
12	ChrE	675018	0	[2,3]	0	674214	675823	674214	675823
12	ChrH	822672	0	[3,4]	0	822049	823294	822049	823294
12	ChrH	809236	0	[3,4]	0	808847	809626	808847	809626
13	ChrC	138532	0	[2,4]	0	137294	139770	137294	139770
13	ChrG	85512.5	0	[2,4]	0	85269	85756	85269	85756
13	ChrH	261690	0	[2,4]	0	260503	262876	260503	262876
14	ChrA	727262	0	[2,3]	0	725521	729002	725521	729002
14	ChrE	816695	0	[1,4]	0	815564	817826	815564	817826
14	ChrG	1.41182e+06	0	[1,4]	0	1411340	1412297	1411340	1412297
14	ChrG	965222	0	[1,3]	0	963916	966529	963916	966529
15	ChrC	748864	0	[3,4]	0	746391	751337	746391	751337
15	ChrF	791229	0	[2,4]	0	790717	791741	790717	791741
15	ChrH	759312	0	[1,2]	0	757348	761275	757348	761275
15	ChrH	328753	0	[2,3]	0	326801	330705	326801	330705
15	ChrH	1.11026e+06	0	[1,2]	0	1108417	1112108	1108417	1112108
16	ChrH	822504	0	[1,2]	0	821713	823294	821713	823294
16	ChrH	809212	0	[1,2]	0	808797	809626	808797	809626
16	ChrH	262324	0	[2,4]	0	261772	262876	261772	262876
17	ChrA	436066	0	[1,2]	0	435468	436663	435468	436663
17	ChrE	454778	0	[1,2]	0	452555	457001	452555	457001
17	ChrG	820581	0	[3,4]	0	820049	821113	820049	821113
17	ChrH	664017	0	[1,3]	0	662977	665057	662977	665057
18	ChrC	719764	0	[1,2]	0	718172	721356	718172	721356
18	ChrC	717217	0	[3,4]	0	717055	717379	717055	717379
18	ChrG	1323591	0	[1,2]	0	1321847	1325335	1321847	1325335
18	ChrG	1153057	0	[2,4]	0	1151759	1154355	1151759	1154355
19	ChrA	171092	0	[1,4]	0	166985	175198	166985	175198
19	ChrA	1057928	0	[2,3]	0	1057553	1058303	1057553	1058303
19	ChrE	602630	0	[2,3]	0	601779	603482	601779	603482
19	ChrG	1.15305e+06	0	[1,2]	0	1151602	1154505	1151602	1154505
19	ChrG	1332011	0	[2,4]	0	1330205	1333817	1330205	1333817
19	ChrH	486024	0	[1,4]	0	485386	486661	485386	486661
20	ChrA	527014	0	[3,4]	0	525750	528278	525750	528278
20	ChrA	626554	0	[2,4]	0	625236	627872	625236	627872
20	ChrC	712246	0	[1,4]	0	711558	712933	711558	712933
20	ChrC	454930	0	[1,2]	0	454516	455344	454516	455344
20	ChrC	553216	0	[1,2]	0	552181	554252	552181	554252
20	ChrF	767441	0	[2,3]	0	766852	768030	766852	768030
20	ChrG	434149	0	[1,2]	0	433538	434760	433538	434760
20	ChrG	1329365	0	[1,4]	0	1328149	1330581	1328149	1330581
20	ChrH	809264	0	[1,4]	0	808902	809626	808902	809626
20	ChrH	822558	0	[1,4]	0	821713	823402	821713	823402
21	ChrA	1.04614e+06	0	[1,2]	0	1044896	1047391	1044896	1047391
21	ChrA	169790	0	[1,3]	0	164328	175253	164328	175253
21	ChrC	1.09642e+06	0	[2,4]	0	1095136	1097713	1095136	1097713
21	ChrF	935493	0	[3,4]	0	927824	943162	927824	943162
21	ChrF	454244	0	[2,4]	0	453270	455217	453270	455217
21	ChrG	640996	0	[1,3]	0	639666	642326	639666	642326
21	ChrG	1488343	0	[1,3]	0	1487113	1489573	1487113	1489573
21	ChrH	1063147	0	[3,4]	0	1062119	1064175	1062119	1064175
21	ChrH	312920	0	[1,2]	0	312226	313614	312226	313614
21	ChrH	723762	0	[2,4]	0	722160	725365	722160	725365
21	ChrH	640214	0	[2,3]	0	639300	641129	639300	641129
22	ChrA	53974.5	0	[1,4]	0	52804	55145	52804	55145
22	ChrA	920090	0	[1,4]	0	918906	921274	918906	921274
22	ChrA	849582	0	[1,3]	0	847081	852083	847081	852083
22	ChrA	141651	0	[3,4]	0	140523	142779	140523	142779
22	ChrA	880333	0	[2,4]	0	877965	882701	877965	882701
22	ChrA	624532	0	[1,4]	0	623218	625845	623218	625845
22	ChrE	647872	0	[1,4]	0	646686	649059	646686	649059
22	ChrG	1221013	0	[1,4]	0	1218684	1223342	1218684	1223342
22	ChrH	809738	0	[3,4]	0	808847	810629	808847	810629
22	ChrH	555304	0	[2,4]	0	552370	558239	552370	558239
22	ChrH	822504	0	[3,4]	0	821713	823294	821713	823294
23	ChrA	710950	0	[3,4]	0	709635	712266	709635	712266
23	ChrC	283746	0	[1,2]	0	281933	285559	281933	285559
23	ChrC	382089	0	[1,4]	0	380478	383700	380478	383700
23	ChrF	16147	0	[2,4]	0	13662	18632	13662	18632
23	ChrG	957416	0	[1,4]	0	957135	957696	957135	957696
23	ChrH	398154	0	[2,3]	0	396670	399638	396670	399638
23	ChrH	298798	0	[1,4]	0	296252	301343	296252	301343
24	ChrA	672004	0	[1,3]	0	670825	673184	670825	673184
24	ChrC	326598	0	[1,4]	0	326256	326940	326256	326940
24	ChrE	985256	0	[2,4]	0	982800	987711	982800	987711
24	ChrE	1161193	0	[1,2]	0	1160437	1161949	1160437	1161949
24	ChrF	176217	0	[3,4]	0	175396	177038	175396	177038
24	ChrH	610892	0	[2,3]	0	609540	612243	609540	612243
24	ChrH	707480	0	[2,4]	0	706507	708452	706507	708452
25	ChrC	553464	0	[3,4]	0	552677	554252	552677	554252
25	ChrE	1.16169e+06	0	[1,3]	0	1159928	1163447	1159928	1163447
25	ChrE	986052	0	[1,4]	0	984392	987711	984392	987711
25	ChrF	755240	0	[1,3]	0	752275	758206	752275	758206
25	ChrF	550772	0	[1,3]	0	547793	553750	547793	553750
25	ChrG	1.33069e+06	0	[2,3]	0	1329626	1331759	1329626	1331759
25	ChrH	809726	0	[1,3]	0	808824	810629	808824	810629
25	ChrH	636128	0	[1,2]	0	634942	637315	634942	637315
25	ChrH	822402	0	[1,3]	0	822145	822660	822145	822660
25	ChrH	355386	0	[2,3]	0	352875	357896	352875	357896
27	ChrC	828160	0	[1,2]	0	827001	829320	827001	829320
27	ChrE	493775	0	[2,3]	0	493301	494249	493301	494249
28	ChrC	936284	0	[2,3]	0	935646	936923	935646	936923
28	ChrE	998248	0	[2,4]	0	997001	999496	997001	999496
28	ChrG	1.22464e+06	0	[1,4]	0	1224324	1224957	1224324	1224957
28	ChrG	1.22143e+06	0	[2,3]	0	1220147	1222706	1220147	1222706
30	ChrH	666054	0	[1,2]	0	665471	666636	665471	666636
31	ChrA	108198	0	[1,4]	0	107814	108583	107814	108583
31	ChrC	405699	0	[3,4]	0	405178	406220	405178	406220
31	ChrE	875682	0	[1,3]	0	874645	876719	874645	876719
31	ChrE	595624	0	[3,4]	0	594695	596553	594695	596553
31	ChrE	674054	0	[1,2]	0	673248	674859	673248	674859
31	ChrF	942370	0	[2,3]	0	941636	943105	941636	943105
31	ChrH	822400	0	[2,3]	0	822145	822654	822145	822654
31	ChrH	809795	0	[2,3]	0	808961	810629	808961	810629
32	ChrA	308674	0	[3,4]	0	307489	309858	307489	309858
32	ChrA	142366	0	[3,4]	0	141066	143667	141066	143667
32	ChrA	684232	0	[1,4]	0	681357	687106	681357	687106
32	ChrE	105550	0	[1,3]	0	105103	105998	105103	105998
32	ChrG	1.41556e+06	0	[1,2]	0	1414727	1416386	1414727	1416386
32	ChrH	292256	0	[2,4]	0	291483	293028	291483	293028
33	ChrG	177756	0	[1,2]	0	177394	178118	177394	178118
34	ChrA	383698	0	[2,3]	0	381980	385417	381980	385417
34	ChrC	1.1084e+06	0	[2,3]	0	1107708	1109097	1107708	1109097
34	ChrE	975460	0	[3,4]	0	973714	977206	973714	977206
34	ChrE	955320	0	[1,2]	0	953584	957057	953584	957057
34	ChrG	89779.5	0	[2,4]	0	88618	90941	88618	90941
35	ChrG	434544	0	[2,3]	0	433795	435293	433795	435293
36	ChrA	622285	0	[2,3]	0	621931	622639	621931	622639
36	ChrC	1.08596e+06	0	[1,2]	0	1085217	1086706	1085217	1086706
36	ChrE	674780	0	[2,3]	0	673736	675823	673736	675823
37	ChrA	404222	0	[1,4]	0	403595	404849	403595	404849
38	ChrC	845472	0	[2,4]	0	844594	846351	844594	846351
38	ChrE	135516	0	[3,4]	0	135189	135842	135189	135842
39	ChrC	809227	0	[1,3]	0	808694	809760	808694	809760
40	ChrG	1377776	0	[2,4]	0	1377448	1378104	1377448	1378104
40	ChrH	822398	0	[2,3]	0	822145	822651	822145	822651
40	ChrH	809294	0	[2,3]	0	808961	809626	808961	809626
40	ChrH	886478	0	[2,3]	0	885993	886963	885993	886963
41	ChrE	1111093	0	[2,4]	0	1110357	1111829	1110357	1111829
41	ChrH	635684	0	[2,3]	0	634942	636426	634942	636426
41	ChrH	781161	0	[1,4]	0	779983	782339	779983	782339
42	ChrA	1086803	0	[1,2]	0	1085183	1088423	1085183	1088423
42	ChrE	874814	0	[1,4]	0	872977	876650	872977	876650
42	ChrE	1.1301e+06	0	[1,2]	0	1129046	1131145	1129046	1131145
42	ChrF	629709	0	[1,4]	0	628040	631378	628040	631378
42	ChrG	814230	0	[1,4]	0	813940	814520	813940	814520
42	ChrG	1.2411e+06	0	[2,4]	0	1240390	1241809	1240390	1241809
42	ChrG	1.50305e+06	0	[1,4]	0	1502937	1503162	1502937	1503162
42	ChrH	669762	0	[1,4]	0	668094	671430	668094	671430
43	ChrC	798826	0	[1,4]	0	797830	799821	797830	799821
44	ChrA	450684	0	[2,4]	0	450211	451158	450211	451158
44	ChrH	809248	0	[3,4]	0	808871	809626	808871	809626
44	ChrH	822406	0	[3,4]	0	822145	822667	822145	822667
45	ChrC	799178	0	[2,3]	0	797272	801085	797272	801085
45	ChrG	1.29326e+06	0	[1,4]	0	1292125	1294388	1292125	1294388
46	ChrC	517319	0	[1,4]	0	516822	517816	516822	517816
47	ChrG	503444	0	[1,4]	0	500456	506433	500456	506433
48	ChrH	822406	0	[1,2]	0	822145	822667	822145	822667
48	ChrH	809294	0	[1,2]	0	808961	809626	808961	809626
49	ChrA	672146	0	[3,4]	0	671107	673184	671107	673184
49	ChrE	14741.5	0	[1,2]	0	3916	25567	3916	25567
49	ChrH	822672	0	[1,2]	0	822049	823294	822049	823294
49	ChrH	809294	0	[1,2]	0	808961	809626	808961	809626
50	ChrA	32158	0	[2,3]	0	31203	33113	31203	33113
50	ChrE	800223	0	[1,3]	0	799206	801240	799206	801240
50	ChrE	724574	0	[2,4]	0	724293	724856	724293	724856
50	ChrG	648655	0	[1,4]	0	647957	649353	647957	649353
52	ChrA	1.087e+06	0	[1,3]	0	1085183	1088812	1085183	1088812
52	ChrF	876974	0	[1,3]	0	876679	877268	876679	877268
52	ChrF	556665	0	[1,4]	0	556185	557145	556185	557145
52	ChrG	1.43907e+06	0	[1,3]	0	1438733	1439410	1438733	1439410
52	ChrH	809236	0	[1,2]	0	808847	809626	808847	809626
52	ChrH	745022	0	[2,4]	0	744423	745620	744423	745620
52	ChrH	822720	0	[1,2]	0	822145	823294	822145	823294
52	ChrH	875024	0	[1,2]	0	874719	875328	874719	875328
53	ChrA	309278	0	[3,4]	0	308796	309759	308796	309759
53	ChrC	563680	0	[2,3]	0	563271	564090	563271	564090
53	ChrE	1.15084e+06	0	[1,3]	0	1150275	1151408	1150275	1151408
53	ChrE	372830	0	[1,3]	0	372460	373201	372460	373201
53	ChrE	955942	0	[1,3]	0	954992	956893	954992	956893
54	ChrE	955942	0	[1,3]	0	954992	956893	954992	956893
54	ChrE	998248	0	[3,4]	0	997001	999496	997001	999496
54	ChrF	508148	0	[1,3]	0	507535	508760	507535	508760
54	ChrG	1.15433e+06	0	[1,3]	0	1152868	1155797	1152868	1155797
54	ChrH	822720	0	[1,2]	0	822145	823294	822145	823294
54	ChrH	809294	0	[1,2]	0	808961	809626	808961	809626
54	ChrH	486068	0	[1,2]	0	485476	486661	485476	486661
55	ChrF	88371.5	0	[1,4]	0	87279	89464	87279	89464
55	ChrG	1.12316e+06	0	[2,3]	0	1120091	1126232	1120091	1126232
55	ChrH	485938	0	[1,3]	0	485215	486661	485215	486661
56	ChrA	352002	0	[2,3]	0	350904	353101	350904	353101
56	ChrA	715711	0	[3,4]	0	715245	716177	715245	716177
56	ChrG	187706	0	[1,3]	0	186869	188543	186869	188543
56	ChrH	809228	0	[1,4]	0	808831	809626	808831	809626
56	ChrH	822720	0	[1,4]	0	822145	823294	822145	823294
57	ChrA	437328	0	[2,3]	0	436699	437957	436699	437957
57	ChrF	867019	0	[2,4]	0	866683	867355	866683	867355
57	ChrG	434920	0	[3,4]	0	433795	436045	433795	436045
58	ChrH	822350	0	[1,4]	0	822049	822651	822049	822651
58	ChrH	809264	0	[1,4]	0	808902	809626	808902	809626
58	ChrH	699574	0	[2,3]	0	696937	702211	696937	702211
58	ChrH	332601	0	[1,4]	0	331712	333490	331712	333490
59	ChrG	815314	0	[3,4]	0	815061	815567	815061	815567
59	ChrH	822400	0	[1,4]	0	822145	822654	822145	822654
59	ChrH	809294	0	[1,4]	0	808961	809626	808961	809626
59	ChrH	664343	0	[2,4]	0	663678	665008	663678	665008
60	ChrG	820630	0	[1,3]	0	819881	821379	819881	821379
60	ChrH	822672	0	[1,3]	0	822049	823294	822049	823294
60	ChrH	809353	0	[1,3]	0	808961	809745	808961	809745
61	ChrA	504862	0	[1,4]	0	503802	505923	503802	505923
61	ChrC	799168	0	[3,4]	0	797830	800505	797830	800505
61	ChrE	374222	0	[2,3]	0	373533	374910	373533	374910
61	ChrF	454839	0	[2,3]	0	454005	455673	454005	455673
61	ChrG	1.23215e+06	0	[3,4]	0	1230757	1233552	1230757	1233552
61	ChrG	1239027	0	[1,4]	0	1237664	1240390	1237664	1240390
61	ChrG	270860	0	[1,4]	0	270410	271311	270410	271311
61	ChrH	794644	0	[2,3]	0	792235	797054	792235	797054
62	ChrA	537527	0	[2,3]	0	536208	538846	536208	538846
62	ChrC	886084	0	[1,2]	0	885923	886244	885923	886244
62	ChrE	464228	0	[2,3]	0	463690	464766	463690	464766
62	ChrG	1.17508e+06	0	[3,4]	0	1174156	1175997	1174156	1175997
62	ChrH	332746	0	[1,3]	0	331712	333781	331712	333781
63	ChrA	362371	0	[2,4]	0	359633	365109	359633	365109
63	ChrC	624260	0	[3,4]	0	623407	625114	623407	625114
63	ChrE	1.02975e+06	0	[1,3]	0	1029379	1030126	1029379	1030126
63	ChrF	877981	0	[3,4]	0	877268	878694	877268	878694
64	ChrA	1.01442e+06	0	[1,2]	0	1013724	1015119	1013724	1015119
64	ChrA	936990	0	[2,4]	0	936119	937862	936119	937862
64	ChrC	813512	0	[1,4]	0	813093	813930	813093	813930
64	ChrE	1046269	0	[3,4]	0	1045476	1047062	1045476	1047062
65	ChrE	14724	0	[1,2]	0	3916	25532	3916	25532
65	ChrF	844362	0	[3,4]	0	842823	845902	842823	845902
65	ChrH	695304	0	[1,2]	0	693672	696937	693672	696937
66	ChrA	1020861	0	[2,4]	0	1019858	1021864	1019858	1021864
66	ChrA	601504	0	[2,3]	0	598907	604102	598907	604102
66	ChrG	72658.5	0	[2,3]	0	71989	73328	71989	73328
66	ChrG	1.22174e+06	0	[1,3]	0	1220147	1223342	1220147	1223342
67	ChrA	624566	0	[1,3]	0	623895	625236	623895	625236
67	ChrE	764262	0	[2,3]	0	763632	764893	763632	764893
67	ChrG	319043	0	[2,3]	0	318777	319309	318777	319309
67	ChrH	635788	0	[2,4]	0	634796	636780	634796	636780
68	ChrA	1086749	0	[3,4]	0	1085183	1088315	1085183	1088315
68	ChrA	648524	0	[1,3]	0	647466	649581	647466	649581
68	ChrE	816638	0	[2,4]	0	815564	817712	815564	817712
68	ChrE	893038	0	[3,4]	0	892178	893898	892178	893898
68	ChrG	1.10282e+06	0	[2,3]	0	1102318	1103327	1102318	1103327
68	ChrG	241810	0	[2,4]	0	240618	243002	240618	243002
69	ChrA	999446	0	[1,2]	0	998275	1000617	998275	1000617
69	ChrC	681455	0	[1,4]	0	681046	681864	681046	681864
69	ChrH	810218	0	[1,3]	0	808961	811476	808961	811476
70	ChrA	1.0506e+06	0	[3,4]	0	1050355	1050842	1050355	1050842
70	ChrE	672452	0	[2,4]	0	671983	672921	671983	672921
70	ChrG	1.22143e+06	0	[2,3]	0	1220147	1222706	1220147	1222706
70	ChrH	822392	0	[1,2]	0	822145	822639	822145	822639
70	ChrH	809353	0	[1,2]	0	808961	809745	808961	809745
71	ChrC	367501	0	[2,3]	0	367132	367870	367132	367870
71	ChrG	1.21047e+06	0	[1,4]	0	1210186	1210747	1210186	1210747
71	ChrH	486068	0	[1,3]	0	485476	486661	485476	486661
71	ChrH	775497	0	[2,4]	0	773846	777148	773846	777148
72	ChrF	844277	0	[1,3]	0	842652	845902	842652	845902
73	ChrA	725232	0	[2,4]	0	721463	729002	721463	729002
73	ChrC	742710	0	[1,2]	0	739028	746391	739028	746391
73	ChrC	312673	0	[3,4]	0	310480	314866	310480	314866
73	ChrE	795060	0	[2,4]	0	793038	797083	793038	797083
73	ChrE	373678	0	[2,4]	0	372447	374910	372447	374910
73	ChrE	131108	0	[1,3]	0	130167	132048	130167	132048
73	ChrF	939605	0	[2,4]	0	936048	943162	936048	943162
73	ChrG	1173578	0	[2,4]	0	1173013	1174143	1173013	1174143
73	ChrH	603494	0	[1,3]	0	600596	606392	600596	606392
73	ChrH	515086	0	[1,3]	0	514472	515699	514472	515699
74	ChrA	539233	0	[3,4]	0	536208	542258	536208	542258
74	ChrA	707186	0	[3,4]	0	706410	707962	706410	707962
74	ChrC	1094860	0	[3,4]	0	1092007	1097713	1092007	1097713
74	ChrF	35077	0	[3,4]	0	30952	39202	30952	39202
74	ChrG	1220881	0	[2,3]	0	1218537	1223225	1218537	1223225
74	ChrH	636106	0	[1,3]	0	634942	637269	634942	637269
75	ChrA	237878	0	[1,3]	0	236492	239264	236492	239264
75	ChrC	883986	0	[1,2]	0	883630	884342	883630	884342
75	ChrF	53561.5	0	[2,4]	0	53454	53669	53454	53669
75	ChrF	983291	0	[1,3]	0	982531	984051	982531	984051
75	ChrG	616353	0	[2,4]	0	615962	616744	615962	616744
75	ChrH	890857	0	[1,4]	0	889934	891780	889934	891780
76	ChrC	725100	0	[2,3]	0	724222	725978	724222	725978
76	ChrC	936092	0	[3,4]	0	935586	936599	935586	936599
76	ChrE	506612	0	[2,4]	0	505497	507726	505497	507726
76	ChrH	500477	0	[2,4]	0	499772	501182	499772	501182
77	ChrA	332268	0	[1,4]	0	331741	332794	331741	332794
77	ChrE	1.16124e+06	0	[2,3]	0	1160255	1162216	1160255	1162216
77	ChrF	914515	0	[2,3]	0	913467	915563	913467	915563
77	ChrF	980790	0	[1,3]	0	978354	983225	978354	983225
77	ChrG	1321046	0	[1,3]	0	1320332	1321760	1320332	1321760
77	ChrG	840070	0	[1,2]	0	839582	840559	839582	840559
77	ChrG	1420555	0	[1,3]	0	1419142	1421968	1419142	1421968
77	ChrH	810220	0	[3,4]	0	808831	811608	808831	811608
77	ChrH	822720	0	[3,4]	0	822145	823294	822145	823294
77	ChrH	485632	0	[1,4]	0	484604	486661	484604	486661
77	ChrH	714235	0	[2,3]	0	713287	715183	713287	715183
78	ChrA	1056683	0	[1,2]	0	1055717	1057649	1055717	1057649
78	ChrA	858384	0	[3,4]	0	857767	859002	857767	859002
78	ChrC	273552	0	[2,3]	0	271655	275449	271655	275449
78	ChrC	740083	0	[1,3]	0	737744	742422	737744	742422
78	ChrF	13528.5	0	[3,4]	0	8123	18934	8123	18934
78	ChrH	559980	0	[2,4]	0	559354	560607	559354	560607
78	ChrH	662611	0	[1,4]	0	659751	665471	659751	665471
78	ChrH	918582	0	[1,4]	0	917600	919565	917600	919565
79	ChrA	458042	0	[2,4]	0	456909	459174	456909	459174
79	ChrF	508148	0	[1,2]	0	507535	508760	507535	508760
79	ChrG	1.33069e+06	0	[1,2]	0	1329626	1331759	1329626	1331759
79	ChrG	715944	0	[1,4]	0	714854	717035	714854	717035
79	ChrG	1.52511e+06	0	[1,4]	0	1523849	1526372	1523849	1526372
79	ChrH	915954	0	[1,4]	0	914663	917246	914663	917246
79	ChrH	875880	0	[2,3]	0	874719	877040	874719	877040
79	ChrH	327797	0	[2,3]	0	327420	328174	327420	328174
80	ChrA	527014	0	[1,3]	0	525750	528278	525750	528278
80	ChrC	532398	0	[1,2]	0	530995	533801	530995	533801
80	ChrC	204566	0	[2,3]	0	202701	206432	202701	206432
80	ChrC	648486	0	[1,3]	0	647881	649092	647881	649092
81	ChrA	648524	0	[3,4]	0	647466	649581	647466	649581
81	ChrC	636292	0	[1,2]	0	635843	636740	635843	636740
81	ChrC	793460	0	[1,3]	0	793043	793877	793043	793877
81	ChrC	893208	0	[2,4]	0	892546	893869	892546	893869
81	ChrG	802797	0	[1,2]	0	801945	803649	801945	803649
81	ChrG	1285292	0	[3,4]	0	1284062	1286522	1284062	1286522
81	ChrH	485608	0	[2,4]	0	484556	486661	484556	486661
81	ChrH	781482	0	[2,4]	0	780048	782916	780048	782916
82	ChrA	137331	0	[1,3]	0	135927	138735	135927	138735
82	ChrA	228420	0	[2,4]	0	227129	229710	227129	229710
82	ChrE	816620	0	[1,3]	0	815371	817870	815371	817870
82	ChrE	127844	0	[2,3]	0	126587	129101	126587	129101
82	ChrE	109551	0	[1,2]	0	109275	109827	109275	109827
82	ChrG	1.45307e+06	0	[1,3]	0	1450696	1455443	1450696	1455443
82	ChrG	1.52511e+06	0	[1,2]	0	1523849	1526372	1523849	1526372
82	ChrG	859788	0	[2,3]	0	857238	862337	857238	862337
82	ChrH	268819	0	[1,4]	0	268284	269354	268284	269354
82	ChrH	809713	0	[2,4]	0	808797	810629	808797	810629
82	ChrH	498003	0	[1,2]	0	496586	499420	496586	499420
82	ChrH	822720	0	[2,4]	0	822145	823294	822145	823294
82	ChrH	437548	0	[2,3]	0	437299	437797	437299	437797
83	ChrA	461170	0	[3,4]	0	461076	461265	461076	461265
84	ChrA	467735	0	[1,2]	0	466563	468907	466563	468907
84	ChrA	462119	0	[2,4]	0	461807	462431	461807	462431
84	ChrC	553464	0	[1,3]	0	552677	554252	552677	554252
84	ChrE	14585	0	[2,4]	0	3825	25345	3825	25345
84	ChrH	822504	0	[1,4]	0	821713	823294	821713	823294
84	ChrH	272512	0	[1,2]	0	269494	275530	269494	275530
84	ChrH	809296	0	[1,4]	0	808847	809745	808847	809745
85	ChrA	919812	0	[2,3]	0	918782	920843	918782	920843
85	ChrC	204966	0	[3,4]	0	203499	206432	203499	206432
85	ChrC	684700	0	[1,2]	0	683529	685872	683529	685872
85	ChrE	951448	0	[2,4]	0	950640	952256	950640	952256
85	ChrE	595955	0	[3,4]	0	594962	596948	594962	596948
85	ChrF	859387	0	[2,3]	0	858987	859787	858987	859787
85	ChrG	1.21131e+06	0	[3,4]	0	1209395	1213226	1209395	1213226
85	ChrH	678612	0	[2,4]	0	677549	679674	677549	679674
85	ChrH	810227	0	[1,3]	0	808831	811623	808831	811623
85	ChrH	822571	0	[1,3]	0	821614	823528	821614	823528
86	ChrA	1022273	0	[1,3]	0	1020541	1024005	1020541	1024005
86	ChrA	308677	0	[1,4]	0	307496	309858	307496	309858
86	ChrC	206088	0	[1,2]	0	205743	206432	205743	206432
86	ChrE	969870	0	[1,4]	0	968747	970993	968747	970993
86	ChrH	822672	0	[1,3]	0	822049	823294	822049	823294
86	ChrH	809750	0	[1,3]	0	808871	810629	808871	810629
87	ChrA	451100	0	[3,4]	0	450094	452107	450094	452107
87	ChrC	892104	0	[2,3]	0	890574	893635	890574	893635
87	ChrC	1084825	0	[1,3]	0	1084549	1085101	1084549	1085101
87	ChrE	955476	0	[2,4]	0	954059	956893	954059	956893
87	ChrF	515475	0	[2,3]	0	514526	516424	514526	516424
87	ChrF	868974	0	[2,3]	0	866505	871442	866505	871442
87	ChrG	1257994	0	[1,4]	0	1256721	1259267	1256721	1259267
87	ChrG	1.23211e+06	0	[2,3]	0	1230671	1233552	1230671	1233552
87	ChrH	896370	0	[2,4]	0	895197	897543	895197	897543
88	ChrA	526904	0	[1,4]	0	525531	528278	525531	528278
88	ChrC	228458	0	[2,4]	0	225462	231454	225462	231454
88	ChrG	235732	0	[1,2]	0	234651	236813	234651	236813
88	ChrG	504659	0	[2,4]	0	502204	507114	502204	507114
88	ChrH	715027	0	[3,4]	0	714700	715354	714700	715354
88	ChrH	744676	0	[2,4]	0	743607	745746	743607	745746
88	ChrH	299495	0	[1,4]	0	298547	300443	298547	300443
89	ChrA	204398	0	[1,4]	0	203591	205206	203591	205206
89	ChrC	122838	0	[1,2]	0	122155	123520	122155	123520
89	ChrG	802213	0	[2,4]	0	801333	803093	801333	803093
89	ChrH	809738	0	[1,3]	0	808847	810629	808847	810629
89	ChrH	822720	0	[1,3]	0	822145	823294	822145	823294
90	ChrG	1.44472e+06	0	[1,2]	0	1443346	1446101	1443346	1446101
91	ChrC	645884	0	[2,4]	0	644889	646878	644889	646878
91	ChrE	629266	0	[1,3]	0	627964	630568	627964	630568
91	ChrE	1.13815e+06	0	[1,4]	0	1135722	1140579	1135722	1140579
91	ChrE	598948	0	[2,4]	0	598595	599301	598595	599301
91	ChrF	140024	0	[2,3]	0	139772	140276	139772	140276
91	ChrG	318232	0	[3,4]	0	317154	319309	317154	319309
91	ChrG	1.33082e+06	0	[1,3]	0	1329809	1331826	1329809	1331826
91	ChrG	431868	0	[2,3]	0	430910	432827	430910	432827
91	ChrH	605978	0	[3,4]	0	602609	609346	602609	609346
91	ChrH	822028	0	[1,3]	0	820762	823294	820762	823294
91	ChrH	809312	0	[1,3]	0	808879	809745	808879	809745
92	ChrA	674218	0	[1,2]	0	671107	677328	671107	677328
92	ChrE	765174	0	[1,3]	0	764893	765456	764893	765456
92	ChrG	642944	0	[1,3]	0	642356	643531	642356	643531
92	ChrH	1114280	0	[1,4]	0	1113564	1114996	1113564	1114996
93	ChrA	998492	0	[1,2]	0	996368	1000617	996368	1000617
93	ChrG	1175388	0	[1,4]	0	1174143	1176633	1174143	1176633
93	ChrG	435626	0	[1,2]	0	434760	436491	434760	436491
93	ChrH	916298	0	[1,4]	0	915308	917288	915308	917288
94	ChrC	371314	0	[1,4]	0	370305	372324	370305	372324
94	ChrC	635819	0	[1,2]	0	634898	636740	634898	636740
94	ChrE	108988	0	[1,3]	0	108137	109840	108137	109840
94	ChrE	438768	0	[1,4]	0	437524	440011	437524	440011
94	ChrE	986118	0	[1,3]	0	984392	987843	984392	987843
94	ChrG	1.17745e+06	0	[1,3]	0	1176350	1178551	1176350	1178551
94	ChrH	876644	0	[1,3]	0	874221	879067	874221	879067
94	ChrH	556306	0	[1,3]	0	552970	559642	552970	559642
94	ChrH	809228	0	[1,3]	0	808831	809626	808831	809626
94	ChrH	822672	0	[1,3]	0	822049	823294	822049	823294
94	ChrH	424425	0	[2,4]	0	422629	426221	422629	426221
95	ChrG	1360994	0	[1,4]	0	1358482	1363506	1358482	1363506
95	ChrG	1306353	0	[3,4]	0	1304556	1308150	1304556	1308150
96	ChrA	727567	0	[1,2]	0	726132	729002	726132	729002
96	ChrA	386791	0	[3,4]	0	386158	387424	386158	387424
96	ChrE	726874	0	[3,4]	0	724856	728891	724856	728891
96	ChrG	515450	0	[2,4]	0	514360	516539	514360	516539
96	ChrG	269909	0	[3,4]	0	269052	270766	269052	270766
96	ChrH	877198	0	[2,3]	0	875328	879067	875328	879067
96	ChrH	500477	0	[1,2]	0	499772	501182	499772	501182
97	ChrA	727384	0	[1,4]	0	723068	731700	723068	731700
97	ChrC	552864	0	[2,4]	0	549695	556033	549695	556033
97	ChrC	460460	0	[2,4]	0	457244	463676	457244	463676
97	ChrC	446724	0	[2,4]	0	445046	448402	445046	448402
97	ChrC	1038252	0	[1,4]	0	1032197	1044307	1032197	1044307
97	ChrE	418820	0	[2,3]	0	416703	420938	416703	420938
97	ChrF	792081	0	[2,3]	0	790136	794026	790136	794026
97	ChrG	1502038	0	[3,4]	0	1500091	1503985	1500091	1503985
97	ChrG	1545472	0	[1,4]	0	1543440	1547504	1543440	1547504
97	ChrG	369688	0	[2,4]	0	365869	373506	365869	373506
97	ChrG	717202	0	[2,3]	0	714329	720076	714329	720076
97	ChrH	819110	0	[2,4]	0	814613	823607	814613	823607
97	ChrH	326854	0	[1,4]	0	324892	328817	324892	328817
97	ChrH	809145	0	[2,4]	0	808664	809626	808664	809626
97	ChrH	491588	0	[3,4]	0	489049	494128	489049	494128
97	ChrH	878236	0	[2,4]	0	873129	883343	873129	883343
98	ChrA	1003509	0	[1,2]	0	994554	1012464	994554	1012464
98	ChrA	727194	0	[2,4]	0	725467	728922	725467	728922
98	ChrC	711637	0	[1,4]	0	710158	713116	710158	713116
98	ChrE	990140	0	[1,3]	0	983329	996952	983329	996952
98	ChrE	978528	0	[1,3]	0	973726	983329	973726	983329
98	ChrF	163604	0	[2,4]	0	162960	164247	162960	164247
98	ChrG	1.07382e+06	0	[2,3]	0	1071089	1076560	1071089	1076560
98	ChrG	820497	0	[1,3]	0	819881	821113	819881	821113
98	ChrH	1.06355e+06	0	[1,4]	0	1062004	1065093	1062004	1065093
99	ChrA	1007648	0	[3,4]	0	1004361	1010935	1004361	1010935
99	ChrC	1.09978e+06	0	[2,3]	0	1099296	1100259	1099296	1100259
99	ChrC	804369	0	[2,3]	0	803221	805517	803221	805517
99	ChrC	370751	0	[1,4]	0	369178	372324	369178	372324
99	ChrC	935626	0	[1,4]	0	931546	939705	931546	939705
99	ChrF	933131	0	[3,4]	0	931909	934353	931909	934353
99	ChrF	980132	0	[3,4]	0	977040	983225	977040	983225
99	ChrF	851887	0	[2,4]	0	850738	853036	850738	853036
99	ChrG	457779	0	[3,4]	0	456337	459221	456337	459221
99	ChrG	269554	0	[1,3]	0	267563	271545	267563	271545
99	ChrH	809284	0	[3,4]	0	808824	809745	808824	809745
99	ChrH	822276	0	[3,4]	0	820935	823617	820935	823617
99	ChrH	491882	0	[3,4]	0	489379	494386	489379	494386
100	ChrA	1.09546e+06	0	[2,3]	0	1092584	1098337	1092584	1098337
100	ChrA	730022	0	[3,4]	0	726132	733911	726132	733911
100	ChrC	354750	0	[1,2]	0	353888	355611	353888	355611
100	ChrC	465256	0	[3,4]	0	464687	465826	464687	465826
100	ChrC	1.00615e+06	0	[3,4]	0	1003154	1009145	1003154	1009145
100	ChrG	1287455	0	[2,3]	0	1287098	1287812	1287098	1287812
100	ChrH	350860	0	[1,3]	0	349911	351808	349911	351808
100	ChrH	639354	0	[2,4]	0	637579	641129	637579	641129
101	ChrA	188487	0	[2,4]	0	186699	190275	186699	190275
101	ChrC	370381	0	[2,3]	0	368435	372327	368435	372327
101	ChrC	798874	0	[2,3]	0	797243	800505	797243	800505
101	ChrE	979170	0	[1,4]	0	978057	980282	978057	980282
101	ChrG	311372	0	[3,4]	0	309035	313709	309035	313709
101	ChrG	546504	0	[2,3]	0	544948	548059	544948	548059
101	ChrH	486379	0	[2,3]	0	482702	490056	482702	490056
101	ChrH	822720	0	[1,3]	0	822145	823294	822145	823294
101	ChrH	810298	0	[1,3]	0	808847	811750	808847	811750
102	ChrA	404334	0	[1,4]	0	392383	416284	392383	416284
102	ChrG	1280506	0	[2,3]	0	1271695	1289317	1271695	1289317
102	ChrG	1370812	0	[1,2]	0	1367878	1373746	1367878	1373746
102	ChrG	1.41949e+06	0	[1,3]	0	1417021	1421968	1417021	1421968
102	ChrH	698441	0	[1,4]	0	683595	713287	683595	713287
104	ChrA	846769	0	[2,4]	0	844675	848863	844675	848863
104	ChrA	767976	0	[2,3]	0	767547	768404	767547	768404
104	ChrA	1051478	0	[1,2]	0	1050253	1052703	1050253	1052703
104	ChrA	625018	0	[2,3]	0	622164	627872	622164	627872
104	ChrA	218002	0	[2,4]	0	217822	218181	217822	218181
104	ChrA	927812	0	[1,2]	0	927036	928589	927036	928589
104	ChrF	78942	0	[1,3]	0	76168	81716	76168	81716
104	ChrF	560046	0	[2,4]	0	558968	561125	558968	561125
104	ChrG	1.50424e+06	0	[1,2]	0	1503568	1504909	1503568	1504909
104	ChrG	423115	0	[3,4]	0	422748	423482	422748	423482
104	ChrG	727722	0	[1,4]	0	725629	729815	725629	729815
104	ChrH	824334	0	[1,2]	0	820935	827734	820935	827734
104	ChrH	916126	0	[2,3]	0	915005	917246	915005	917246
104	ChrH	811598	0	[1,2]	0	808797	814400	808797	814400
105	ChrC	467176	0	[2,3]	0	350083	584270	350083	584270
105	ChrC	725752	0	[2,3]	0	656544	794961	656544	794961
105	ChrC	1.0059e+06	0	[1,4]	0	901074	1110731	901074	1110731
105	ChrE	477643	0	[2,4]	0	411149	544137	411149	544137
106	ChrC	933336	0	[1,4]	0	932284	934389	932284	934389
106	ChrC	564028	0	[1,4]	0	561837	566218	561837	566218
106	ChrE	595623	0	[1,4]	0	593988	597258	593988	597258
106	ChrF	145041	0	[3,4]	0	144169	145913	144169	145913
106	ChrG	1.10499e+06	0	[3,4]	0	1104101	1105880	1104101	1105880
107	ChrA	930004	0	[1,4]	0	928589	931418	928589	931418
107	ChrA	535684	0	[2,4]	0	531149	540218	531149	540218
107	ChrC	496914	0	[1,3]	0	495449	498379	495449	498379
107	ChrE	365208	0	[1,2]	0	363836	366579	363836	366579
107	ChrG	814406	0	[1,2]	0	813751	815061	813751	815061
107	ChrH	332274	0	[2,3]	0	328817	335731	328817	335731
107	ChrH	916722	0	[3,4]	0	915005	918440	915005	918440
107	ChrH	529798	0	[1,4]	0	528555	531042	528555	531042
108	ChrA	458338	0	[1,2]	0	457121	459555	457121	459555
108	ChrF	149576	0	[3,4]	0	147428	151724	147428	151724
108	ChrG	1.07951e+06	0	[3,4]	0	1078428	1080583	1078428	1080583
108	ChrG	859334	0	[3,4]	0	857493	861175	857493	861175
108	ChrG	955384	0	[2,3]	0	953073	957696	953073	957696
108	ChrG	1436584	0	[3,4]	0	1435197	1437971	1435197	1437971
108	ChrG	879114	0	[1,4]	0	877255	880973	877255	880973
109	ChrG	1.22143e+06	0	[1,4]	0	1220147	1222706	1220147	1222706
109	ChrH	822602	0	[1,2]	0	821614	823591	821614	823591
109	ChrH	841022	0	[1,2]	0	840369	841676	840369	841676
109	ChrH	809228	0	[1,2]	0	808831	809626	808831	809626
110	ChrA	590694	0	[2,4]	0	587697	593691	587697	593691
110	ChrC	343752	0	[2,4]	0	342189	345314	342189	345314
110	ChrG	434672	0	[3,4]	0	432827	436516	432827	436516
110	ChrH	876702	0	[2,4]	0	873725	879678	873725	879678
110	ChrH	810150	0	[2,4]	0	808645	811656	808645	811656
110	ChrH	821807	0	[2,4]	0	820007	823607	820007	823607
111	ChrC	137400	0	[1,3]	0	135029	139770	135029	139770
111	ChrC	821760	0	[1,4]	0	819621	823899	819621	823899
111	ChrE	83769	0	[1,2]	0	82938	84600	82938	84600
111	ChrF	125868	0	[1,4]	0	121258	130477	121258	130477
111	ChrG	434706	0	[2,4]	0	432896	436516	432896	436516
111	ChrG	331148	0	[1,3]	0	329049	333246	329049	333246
111	ChrG	820406	0	[2,4]	0	819432	821379	819432	821379
112	ChrG	1175782	0	[1,4]	0	1173013	1178551	1173013	1178551
113	ChrA	624870	0	[3,4]	0	623895	625845	623895	625845
113	ChrA	968904	0	[2,4]	0	966658	971150	966658	971150
113	ChrA	771260	0	[1,4]	0	769789	772732	769789	772732
113	ChrA	436066	0	[2,3]	0	435468	436663	435468	436663
113	ChrC	436460	0	[1,2]	0	435755	437164	435755	437164
113	ChrC	760464	0	[2,3]	0	757999	762928	757999	762928
113	ChrE	135555	0	[1,3]	0	135245	135865	135245	135865
113	ChrE	744833	0	[2,3]	0	743586	746080	743586	746080
113	ChrE	1117231	0	[1,4]	0	1115054	1119408	1115054	1119408
113	ChrF	981084	0	[3,4]	0	978082	984086	978082	984086
114	ChrA	727962	0	[1,4]	0	722012	733911	722012	733911
114	ChrG	1063251	0	[2,3]	0	1061767	1064735	1061767	1064735
114	ChrH	487090	0	[1,3]	0	484801	489379	484801	489379
115	ChrA	395600	0	[1,4]	0	392383	398816	392383	398816
115	ChrC	418150	0	[2,4]	0	416111	420188	416111	420188
115	ChrC	343884	0	[2,3]	0	342180	345587	342180	345587
115	ChrF	79058.5	0	[1,3]	0	76501	81616	76501	81616
115	ChrG	720978	0	[3,4]	0	717097	724859	717097	724859
115	ChrG	328190	0	[3,4]	0	327405	328975	327405	328975
116	ChrC	141116	0	[1,3]	0	137294	144939	137294	144939
116	ChrF	165290	0	[3,4]	0	162867	167713	162867	167713
116	ChrF	964358	0	[1,2]	0	962106	966609	962106	966609
116	ChrF	116372	0	[3,4]	0	114422	118322	114422	118322
116	ChrF	636390	0	[2,3]	0	632537	640244	632537	640244
116	ChrG	729066	0	[2,4]	0	725827	732306	725827	732306
116	ChrG	1212306	0	[1,4]	0	1210186	1214426	1210186	1214426
116	ChrH	330048	0	[3,4]	0	325438	334657	325438	334657
117	ChrA	405630	0	[2,3]	0	402758	408503	402758	408503
117	ChrA	730524	0	[1,2]	0	727550	733499	727550	733499
117	ChrC	1039453	0	[1,4]	0	1037489	1041417	1037489	1041417
117	ChrF	868598	0	[1,3]	0	867571	869626	867571	869626
117	ChrG	1289360	0	[3,4]	0	1287626	1291094	1287626	1291094
118	ChrA	385955	0	[2,3]	0	382567	389343	382567	389343
118	ChrA	1.03081e+06	0	[2,3]	0	1028035	1033590	1028035	1033590
118	ChrA	594806	0	[3,4]	0	592709	596903	592709	596903
118	ChrA	314037	0	[3,4]	0	310941	317133	310941	317133
118	ChrC	370380	0	[1,4]	0	368435	372324	368435	372324
118	ChrC	638610	0	[1,4]	0	635958	641262	635958	641262
118	ChrC	696720	0	[1,4]	0	690623	702818	690623	702818
118	ChrE	984175	0	[2,4]	0	974663	993687	974663	993687
118	ChrE	1.13827e+06	0	[1,2]	0	1133800	1142745	1133800	1142745
118	ChrF	577476	0	[2,3]	0	576087	578865	576087	578865
118	ChrF	981367	0	[1,4]	0	978683	984051	978683	984051
118	ChrF	755412	0	[2,4]	0	752733	758092	752733	758092
118	ChrG	887302	0	[2,4]	0	883311	891294	883311	891294
118	ChrG	869876	0	[2,4]	0	865784	873969	865784	873969
118	ChrG	1226481	0	[3,4]	0	1223897	1229065	1223897	1229065
118	ChrH	760746	0	[3,4]	0	755176	766316	755176	766316
118	ChrH	557374	0	[1,4]	0	552970	561777	552970	561777
118	ChrH	821625	0	[2,4]	0	819848	823402	819848	823402
118	ChrH	489080	0	[2,4]	0	484186	493973	484186	493973
118	ChrH	809396	0	[2,4]	0	807019	811773	807019	811773
119	ChrA	12000.5	0	[1,3]	0	11806	12195	11806	12195
119	ChrA	726670	0	[1,4]	0	724338	729002	724338	729002
119	ChrA	950512	0	[2,4]	0	948765	952258	948765	952258
119	ChrC	907338	0	[2,3]	0	904573	910104	904573	910104
119	ChrF	866554	0	[2,4]	0	864912	868195	864912	868195
119	ChrH	382004	0	[1,2]	0	379408	384599	379408	384599
119	ChrH	954264	0	[1,3]	0	950407	958122	950407	958122
120	ChrA	293262	0	[2,4]	0	290372	296152	290372	296152
120	ChrA	1047954	0	[1,4]	0	1043205	1052703	1043205	1052703
120	ChrC	673614	0	[1,4]	0	672705	674522	672705	674522
120	ChrG	19030	0	[1,4]	0	16134	21926	16134	21926
120	ChrG	321307	0	[2,4]	0	317445	325169	317445	325169
120	ChrH	1.04127e+06	0	[1,3]	0	1038428	1044117	1038428	1044117
120	ChrH	822426	0	[2,3]	0	821559	823294	821559	823294
120	ChrH	810188	0	[2,3]	0	808664	811712	808664	811712
120	ChrH	693147	0	[1,4]	0	689357	696937	689357	696937
121	ChrE	1042485	0	[2,4]	0	1041681	1043289	1041681	1043289
121	ChrF	449614	0	[1,3]	0	448763	450465	448763	450465
121	ChrH	327482	0	[3,4]	0	326801	328163	326801	328163
122	ChrA	711845	0	[3,4]	0	710094	713596	710094	713596
122	ChrA	727527	0	[3,4]	0	726132	728922	726132	728922
122	ChrE	738855	0	[2,4]	0	737574	740136	737574	740136
122	ChrG	1.52113e+06	0	[2,4]	0	1520478	1521777	1520478	1521777
122	ChrH	635050	0	[2,4]	0	632057	638042	632057	638042
122	ChrH	663328	0	[1,4]	0	662977	663678	662977	663678
123	ChrA	1052159	0	[2,4]	0	1051984	1052334	1051984	1052334
123	ChrG	1341843	0	[2,4]	0	1340467	1343219	1340467	1343219
123	ChrG	681863	0	[2,4]	0	681124	682602	681124	682602
123	ChrH	822720	0	[3,4]	0	822145	823294	822145	823294
123	ChrH	809228	0	[3,4]	0	808831	809626	808831	809626
124	ChrA	646527	0	[2,4]	0	644150	648904	644150	648904
124	ChrE	699108	0	[3,4]	0	697713	700503	697713	700503
124	ChrE	103009	0	[1,4]	0	102808	103210	102808	103210
124	ChrE	856582	0	[2,3]	0	855492	857673	855492	857673
124	ChrG	882839	0	[1,4]	0	881466	884212	881466	884212
124	ChrG	268972	0	[3,4]	0	267563	270382	267563	270382
124	ChrG	1.57615e+06	0	[2,3]	0	1574795	1577496	1574795	1577496
124	ChrH	423810	0	[1,4]	0	422794	424825	422794	424825
124	ChrH	486910	0	[3,4]	0	485476	488344	485476	488344
124	ChrH	729696	0	[1,4]	0	729282	730111	729282	730111
124	ChrH	655234	0	[2,3]	0	654108	656359	654108	656359
124	ChrH	822850	0	[2,3]	0	822145	823556	822145	823556
124	ChrH	557400	0	[1,2]	0	556562	558239	556562	558239
124	ChrH	326528	0	[2,3]	0	324892	328163	324892	328163
124	ChrH	809236	0	[2,3]	0	808847	809626	808847	809626
125	ChrC	698816	0	[1,2]	0	698588	699045	698588	699045
125	ChrC	619238	0	[3,4]	0	617861	620615	617861	620615
125	ChrG	435872	0	[2,4]	0	435228	436516	435228	436516
126	ChrA	625884	0	[2,3]	0	623895	627872	623895	627872
126	ChrG	754830	0	[1,3]	0	752396	757263	752396	757263
127	ChrC	533712	0	[1,4]	0	532939	534484	532939	534484
127	ChrE	1.12113e+06	0	[2,3]	0	1120623	1121632	1120623	1121632
127	ChrE	740174	0	[2,3]	0	738957	741392	738957	741392
127	ChrE	1161102	0	[2,4]	0	1160255	1161949	1160255	1161949
127	ChrG	434467	0	[1,4]	0	433538	435396	433538	435396
127	ChrH	822720	0	[3,4]	0	822145	823294	822145	823294
127	ChrH	809212	0	[3,4]	0	808797	809626	808797	809626
128	ChrA	726638	0	[1,4]	0	721577	731700	721577	731700
128	ChrC	556281	0	[1,3]	0	555800	556762	555800	556762
129	ChrH	485959	0	[1,4]	0	485257	486661	485257	486661
130	ChrA	770889	0	[1,4]	0	769789	771989	769789	771989
130	ChrA	382830	0	[3,4]	0	381980	383681	381980	383681
130	ChrA	459438	0	[1,2]	0	457121	461754	457121	461754
130	ChrE	1041579	0	[1,3]	0	1038819	1044339	1038819	1044339
130	ChrG	1.43834e+06	0	[3,4]	0	1437548	1439123	1437548	1439123
130	ChrG	1177381	0	[2,4]	0	1176868	1177894	1176868	1177894
130	ChrH	917480	0	[1,3]	0	915776	919183	915776	919183
130	ChrH	892554	0	[3,4]	0	889997	895112	889997	895112
131	ChrA	537527	0	[1,2]	0	536208	538846	536208	538846
131	ChrA	1051918	0	[3,4]	0	1051410	1052426	1051410	1052426
131	ChrC	1041900	0	[1,3]	0	1041321	1042479	1041321	1042479
131	ChrC	154608	0	[1,3]	0	153641	155574	153641	155574
131	ChrC	794320	0	[1,4]	0	793877	794763	793877	794763
131	ChrF	79285.5	0	[2,3]	0	78905	79666	78905	79666
131	ChrF	106830	0	[2,3]	0	105703	107958	105703	107958
131	ChrG	457005	0	[2,4]	0	456337	457673	456337	457673
131	ChrG	1.22096e+06	0	[1,3]	0	1219213	1222706	1219213	1222706
132	ChrA	649342	0	[2,4]	0	647456	651229	647456	651229
132	ChrC	879908	0	[1,2]	0	879539	880276	879539	880276
132	ChrE	750408	0	[1,4]	0	748508	752309	748508	752309
132	ChrE	109713	0	[1,4]	0	109599	109827	109599	109827
132	ChrG	1063415	0	[1,4]	0	1061767	1065063	1061767	1065063
132	ChrG	68776.5	0	[2,3]	0	67383	70170	67383	70170
132	ChrH	437364	0	[2,3]	0	435287	439442	435287	439442
132	ChrH	822720	0	[1,2]	0	822145	823294	822145	823294
132	ChrH	809353	0	[1,2]	0	808961	809745	808961	809745
133	ChrE	683636	0	[1,3]	0	682776	684497	682776	684497
133	ChrG	1232252	0	[1,2]	0	1230952	1233552	1230952	1233552
133	ChrH	555726	0	[1,3]	0	552970	558482	552970	558482
134	ChrF	785038	0	[2,4]	0	784307	785770	784307	785770
134	ChrF	965614	0	[1,4]	0	962828	968400	962828	968400
134	ChrH	822774	0	[1,2]	0	822145	823403	822145	823403
134	ChrH	809703	0	[1,2]	0	808777	810629	808777	810629
135	ChrA	1052159	0	[3,4]	0	1051984	1052334	1051984	1052334
135	ChrC	545478	0	[1,2]	0	544479	546477	544479	546477
135	ChrF	466332	0	[1,4]	0	464051	468613	464051	468613
135	ChrF	868548	0	[2,3]	0	867571	869524	867571	869524
135	ChrG	745592	0	[1,2]	0	744114	747070	744114	747070
135	ChrG	1174285	0	[1,3]	0	1173347	1175223	1173347	1175223
135	ChrG	1.42069e+06	0	[1,2]	0	1419407	1421968	1419407	1421968
135	ChrG	311152	0	[1,4]	0	309962	312343	309962	312343
135	ChrH	809294	0	[1,2]	0	808961	809626	808961	809626
135	ChrH	878160	0	[1,2]	0	876929	879390	876929	879390
135	ChrH	822720	0	[1,2]	0	822145	823294	822145	823294
136	ChrA	1.04155e+06	0	[3,4]	0	1040400	1042701	1040400	1042701
136	ChrA	291650	0	[1,4]	0	290739	292562	290739	292562
136	ChrC	531520	0	[1,3]	0	531309	531730	531309	531730
136	ChrE	1114235	0	[2,4]	0	1111907	1116563	1111907	1116563
136	ChrG	387382	0	[1,4]	0	385839	388925	385839	388925
136	ChrG	235728	0	[1,4]	0	234454	237001	234454	237001
136	ChrG	882490	0	[3,4]	0	881748	883232	881748	883232
136	ChrG	820776	0	[3,4]	0	819751	821801	819751	821801
136	ChrH	1034653	0	[1,4]	0	1032501	1036805	1032501	1036805
136	ChrH	1.04734e+06	0	[2,4]	0	1046129	1048550	1046129	1048550
137	ChrA	1031036	0	[1,4]	0	1029685	1032387	1029685	1032387
137	ChrE	954999	0	[1,3]	0	953105	956893	953105	956893
138	ChrA	727567	0	[2,3]	0	726132	729002	726132	729002
138	ChrF	454304	0	[1,4]	0	452935	455673	452935	455673
138	ChrG	729016	0	[3,4]	0	727011	731021	727011	731021
138	ChrG	957872	0	[2,3]	0	956837	958908	956837	958908
138	ChrG	459103	0	[1,4]	0	457975	460231	457975	460231
139	ChrA	460551	0	[2,4]	0	460059	461043	460059	461043
139	ChrC	134108	0	[1,2]	0	133257	134960	133257	134960
139	ChrF	663883	0	[2,3]	0	663475	664291	663475	664291
139	ChrF	894618	0	[2,3]	0	894342	894894	894342	894894
139	ChrG	1.31046e+06	0	[1,2]	0	1310260	1310653	1310260	1310653
139	ChrH	809766	0	[2,4]	0	808902	810629	808902	810629
139	ChrH	822720	0	[2,4]	0	822145	823294	822145	823294
140	ChrA	680623	0	[3,4]	0	679889	681357	679889	681357
140	ChrC	180628	0	[1,2]	0	179505	181750	179505	181750
140	ChrE	109278	0	[2,3]	0	108729	109827	108729	109827
140	ChrE	476466	0	[1,3]	0	475949	476984	475949	476984
140	ChrF	80260.5	0	[1,3]	0	78905	81616	78905	81616
140	ChrH	810414	0	[2,4]	0	808961	811868	808961	811868
140	ChrH	822354	0	[2,4]	0	822049	822660	822049	822660
140	ChrH	917108	0	[2,4]	0	915776	918440	915776	918440
141	ChrE	880817	0	[2,3]	0	879271	882363	879271	882363
141	ChrF	892806	0	[3,4]	0	892187	893424	892187	893424
141	ChrH	809236	0	[1,4]	0	808847	809626	808847	809626
141	ChrH	260842	0	[1,3]	0	258316	263368	258316	263368
141	ChrH	822720	0	[1,4]	0	822145	823294	822145	823294
141	ChrH	485974	0	[1,4]	0	483925	488023	483925	488023
142	ChrA	537700	0	[1,4]	0	536023	539376	536023	539376
142	ChrA	460299	0	[2,3]	0	459555	461043	459555	461043
142	ChrF	982727	0	[1,2]	0	982229	983225	982229	983225
142	ChrG	1331358	0	[2,4]	0	1329809	1332907	1329809	1332907
143	ChrC	557292	0	[1,4]	0	556514	558071	556514	558071
143	ChrE	989559	0	[1,3]	0	987993	991125	987993	991125
143	ChrF	517652	0	[2,4]	0	516424	518881	516424	518881
143	ChrH	664106	0	[1,4]	0	663222	664991	663222	664991
144	ChrA	267809	0	[1,4]	0	264489	271129	264489	271129
144	ChrA	450694	0	[2,3]	0	448672	452715	448672	452715
144	ChrA	711986	0	[2,3]	0	710313	713660	710313	713660
144	ChrC	845472	0	[1,4]	0	844594	846351	844594	846351
144	ChrC	895390	0	[1,4]	0	894452	896328	894452	896328
144	ChrE	998036	0	[1,4]	0	993659	1002414	993659	1002414
144	ChrG	877816	0	[2,4]	0	876835	878797	876835	878797
144	ChrG	1.30724e+06	0	[1,2]	0	1306321	1308150	1306321	1308150
144	ChrH	292218	0	[1,2]	0	290051	294385	290051	294385
144	ChrH	1.12672e+06	0	[1,4]	0	1125592	1127841	1125592	1127841
144	ChrH	1041421	0	[2,4]	0	1040503	1042339	1040503	1042339
144	ChrH	635413	0	[3,4]	0	633557	637269	633557	637269
144	ChrH	678665	0	[3,4]	0	677656	679674	677656	679674
145	ChrA	136578	0	[2,3]	0	135927	137229	135927	137229
145	ChrA	450871	0	[3,4]	0	450211	451531	450211	451531
145	ChrA	757104	0	[1,2]	0	755445	758762	755445	758762
145	ChrA	727568	0	[1,4]	0	726132	729003	726132	729003
145	ChrF	552508	0	[3,4]	0	552229	552787	552229	552787
145	ChrH	809904	0	[2,3]	0	808847	810962	808847	810962
145	ChrH	664106	0	[2,4]	0	663222	664991	663222	664991
145	ChrH	822504	0	[2,3]	0	821713	823294	821713	823294
146	ChrA	96335.5	0	[2,4]	0	95985	96686	95985	96686
146	ChrA	1030646	0	[1,2]	0	1029685	1031607	1029685	1031607
146	ChrC	205493	0	[2,4]	0	203949	207037	203949	207037
146	ChrG	1.24545e+06	0	[2,3]	0	1243992	1246913	1243992	1246913
146	ChrG	730055	0	[1,4]	0	728374	731736	728374	731736
146	ChrH	809713	0	[1,4]	0	808797	810629	808797	810629
146	ChrH	817671	0	[1,4]	0	812048	823294	812048	823294
146	ChrH	555766	0	[2,3]	0	552370	559162	552370	559162
147	ChrG	820630	0	[1,2]	0	819881	821379	819881	821379
147	ChrG	875512	0	[2,3]	0	874188	876835	874188	876835
147	ChrG	692076	0	[2,4]	0	690945	693206	690945	693206
147	ChrH	822720	0	[2,4]	0	822145	823294	822145	823294
147	ChrH	809271	0	[2,4]	0	808797	809745	808797	809745
148	ChrC	761411	0	[2,3]	0	759229	763593	759229	763593
148	ChrE	787852	0	[1,4]	0	786079	789624	786079	789624
148	ChrE	636832	0	[3,4]	0	635619	638045	635619	638045
148	ChrG	1175961	0	[1,3]	0	1175311	1176611	1175311	1176611
150	ChrA	866702	0	[2,3]	0	866149	867256	866149	867256
150	ChrC	412122	0	[2,4]	0	410009	414235	410009	414235
150	ChrF	175446	0	[2,4]	0	174284	176609	174284	176609
151	ChrA	1.05223e+06	0	[3,4]	0	1052037	1052426	1052037	1052426
151	ChrE	674054	0	[2,3]	0	673248	674859	673248	674859
152	ChrA	1.09552e+06	0	[1,3]	0	1094932	1096099	1094932	1096099
152	ChrE	993702	0	[1,4]	0	992681	994724	992681	994724
152	ChrG	571229	0	[2,4]	0	569709	572749	569709	572749
153	ChrC	761096	0	[1,3]	0	759460	762731	759460	762731
153	ChrC	884249	0	[2,4]	0	883607	884891	883607	884891
153	ChrC	563680	0	[2,4]	0	563271	564090	563271	564090
153	ChrG	457238	0	[1,2]	0	456803	457673	456803	457673
153	ChrG	391621	0	[1,3]	0	391221	392021	391221	392021
153	ChrG	397057	0	[1,3]	0	392021	402093	392021	402093
154	ChrC	1021339	0	[2,4]	0	1020573	1022105	1020573	1022105
154	ChrC	1066241	0	[1,3]	0	1064177	1068305	1064177	1068305
154	ChrE	955476	0	[2,3]	0	954059	956893	954059	956893
154	ChrF	74160.5	0	[3,4]	0	72513	75808	72513	75808
155	ChrF	728376	0	[2,4]	0	728081	728670	728081	728670
155	ChrG	729094	0	[3,4]	0	728374	729815	728374	729815
156	ChrA	405022	0	[1,2]	0	403057	406988	403057	406988
156	ChrE	1.11569e+06	0	[1,4]	0	1114822	1116563	1114822	1116563
156	ChrF	791068	0	[1,4]	0	790258	791877	790258	791877
156	ChrH	486068	0	[1,2]	0	485476	486661	485476	486661
156	ChrH	909934	0	[1,2]	0	907583	912284	907583	912284
156	ChrH	715856	0	[1,4]	0	713287	718426	713287	718426
156	ChrH	332601	0	[1,3]	0	331712	333490	331712	333490
157	ChrA	528502	0	[1,3]	0	528280	528723	528280	528723
157	ChrC	159934	0	[1,2]	0	159040	160828	159040	160828
158	ChrE	721255	0	[1,3]	0	720692	721818	720692	721818
158	ChrF	856426	0	[3,4]	0	855889	856962	855889	856962
158	ChrF	36263.5	0	[2,4]	0	32605	39922	32605	39922
158	ChrH	809689	0	[2,3]	0	808749	810629	808749	810629
158	ChrH	822726	0	[2,3]	0	822049	823402	822049	823402
160	ChrC	884776	0	[2,4]	0	883630	885923	883630	885923
160	ChrG	902428	0	[1,2]	0	900886	903970	900886	903970
160	ChrH	795026	0	[2,4]	0	792235	797816	792235	797816
161	ChrA	1011747	0	[2,4]	0	1011030	1012464	1011030	1012464
161	ChrA	757248	0	[1,4]	0	756600	757897	756600	757897
161	ChrC	1038543	0	[2,3]	0	1038117	1038969	1038117	1038969
161	ChrH	809294	0	[1,4]	0	808961	809626	808961	809626
161	ChrH	822720	0	[1,4]	0	822145	823294	822145	823294
162	ChrA	838483	0	[1,2]	0	837625	839341	837625	839341
162	ChrG	618064	0	[1,4]	0	616019	620109	616019	620109
162	ChrH	809738	0	[1,2]	0	808847	810629	808847	810629
162	ChrH	822786	0	[1,2]	0	822145	823428	822145	823428
163	ChrA	535244	0	[2,4]	0	531112	539376	531112	539376
163	ChrC	347158	0	[1,3]	0	346692	347624	346692	347624
163	ChrE	1115011	0	[2,3]	0	1113459	1116563	1113459	1116563
163	ChrH	907702	0	[2,4]	0	906948	908456	906948	908456
163	ChrH	514548	0	[1,2]	0	513719	515377	513719	515377
164	ChrA	405128	0	[1,4]	0	403268	406988	403268	406988
164	ChrC	697465	0	[2,3]	0	695885	699045	695885	699045
164	ChrE	386098	0	[2,3]	0	385575	386621	385575	386621
164	ChrF	78956.5	0	[1,3]	0	77139	80774	77139	80774
164	ChrG	875373	0	[2,3]	0	873491	877255	873491	877255
164	ChrG	731722	0	[2,3]	0	729850	733593	729850	733593
164	ChrH	463630	0	[2,3]	0	461950	465309	461950	465309
164	ChrH	1125520	0	[1,2]	0	1124080	1126960	1124080	1126960
164	ChrH	502314	0	[1,2]	0	500020	504607	500020	504607
164	ChrH	1.03504e+06	0	[1,4]	0	1033282	1036805	1033282	1036805
164	ChrH	355628	0	[2,3]	0	353707	357548	353707	357548
165	ChrC	725014	0	[2,3]	0	723639	726389	723639	726389
165	ChrE	1.02672e+06	0	[2,3]	0	1026204	1027245	1026204	1027245
165	ChrF	980954	0	[3,4]	0	978683	983225	978683	983225
165	ChrG	455526	0	[1,4]	0	455161	455890	455161	455890
165	ChrH	696082	0	[2,4]	0	689953	702211	689953	702211
166	ChrA	384516	0	[1,2]	0	381980	387052	381980	387052
166	ChrA	726436	0	[1,4]	0	721526	731345	721526	731345
166	ChrA	1009077	0	[1,2]	0	1002867	1015287	1002867	1015287
166	ChrA	647156	0	[2,4]	0	643554	650758	643554	650758
166	ChrC	661622	0	[1,2]	0	657402	665843	657402	665843
166	ChrC	557640	0	[3,4]	0	556514	558765	556514	558765
166	ChrE	388897	0	[1,2]	0	386373	391421	386373	391421
166	ChrE	1139741	0	[2,3]	0	1134130	1145352	1134130	1145352
166	ChrE	576966	0	[1,2]	0	571565	582368	571565	582368
166	ChrE	674802	0	[1,3]	0	673736	675867	673736	675867
166	ChrE	1160977	0	[1,4]	0	1159664	1162290	1159664	1162290
166	ChrF	175812	0	[3,4]	0	174587	177038	174587	177038
166	ChrG	1132643	0	[3,4]	0	1131558	1133728	1131558	1133728
166	ChrG	1.2911e+06	0	[1,2]	0	1290274	1291935	1290274	1291935
167	ChrH	822836	0	[2,3]	0	822145	823528	822145	823528
167	ChrH	809294	0	[2,3]	0	808961	809626	808961	809626
167	ChrH	681446	0	[2,3]	0	681001	681892	681001	681892
168	ChrA	616951	0	[2,3]	0	615988	617914	615988	617914
168	ChrC	715466	0	[1,3]	0	714732	716200	714732	716200
168	ChrG	875472	0	[2,3]	0	871903	879041	871903	879041
168	ChrG	1221458	0	[1,4]	0	1219019	1223897	1219019	1223897
168	ChrG	1330410	0	[1,3]	0	1330205	1330615	1330205	1330615
168	ChrG	20197.5	0	[3,4]	0	16134	24261	16134	24261
168	ChrH	892554	0	[2,3]	0	889997	895112	889997	895112
169	ChrA	1.02291e+06	0	[2,4]	0	1021723	1024092	1021723	1024092
169	ChrA	527855	0	[2,3]	0	525368	530342	525368	530342
169	ChrA	624236	0	[1,2]	0	621854	626619	621854	626619
169	ChrC	1.05124e+06	0	[1,3]	0	1049651	1052832	1049651	1052832
169	ChrC	895550	0	[2,3]	0	893635	897465	893635	897465
169	ChrE	672173	0	[1,3]	0	668479	675867	668479	675867
169	ChrE	990337	0	[1,3]	0	987993	992681	987993	992681
169	ChrG	296118	0	[2,4]	0	294719	297517	294719	297517
169	ChrG	557402	0	[1,4]	0	555186	559618	555186	559618
169	ChrH	1127058	0	[1,2]	0	1124130	1129986	1124130	1129986
169	ChrH	810456	0	[2,4]	0	808797	812114	808797	812114
169	ChrH	1.0649e+06	0	[2,3]	0	1062801	1067008	1062801	1067008
169	ChrH	693348	0	[1,3]	0	684486	702211	684486	702211
169	ChrH	664136	0	[2,4]	0	663222	665049	663222	665049
170	ChrA	856680	0	[2,3]	0	855155	858206	855155	858206
170	ChrA	436712	0	[3,4]	0	435468	437957	435468	437957
170	ChrC	369688	0	[2,4]	0	368538	370838	368538	370838
170	ChrF	79632	0	[2,3]	0	77548	81716	77548	81716
170	ChrG	692310	0	[2,4]	0	690945	693675	690945	693675
170	ChrG	571229	0	[3,4]	0	569709	572749	569709	572749
170	ChrH	330264	0	[1,3]	0	328817	331712	328817	331712
170	ChrH	810104	0	[1,4]	0	808732	811476	808732	811476
170	ChrH	818913	0	[1,4]	0	814532	823294	814532	823294
171	ChrC	160755	0	[1,4]	0	160010	161500	160010	161500
171	ChrF	982878	0	[2,3]	0	982531	983225	982531	983225
171	ChrG	1154837	0	[1,2]	0	1153877	1155797	1153877	1155797
171	ChrH	822720	0	[1,2]	0	822145	823294	822145	823294
171	ChrH	809353	0	[1,2]	0	808961	809745	808961	809745
172	ChrA	465218	0	[1,3]	0	464395	466042	464395	466042
172	ChrA	648486	0	[1,2]	0	647390	649581	647390	649581
172	ChrE	1.15115e+06	0	[1,2]	0	1150275	1152022	1150275	1152022
172	ChrE	740894	0	[2,3]	0	740199	741590	740199	741590
172	ChrF	981384	0	[3,4]	0	978683	984086	978683	984086
172	ChrG	789590	0	[3,4]	0	788938	790243	788938	790243
172	ChrH	822744	0	[2,3]	0	822145	823342	822145	823342
172	ChrH	606610	0	[1,4]	0	603618	609601	603618	609601
172	ChrH	809904	0	[2,3]	0	808847	810962	808847	810962
173	ChrA	385163	0	[1,3]	0	384803	385523	384803	385523
173	ChrE	955476	0	[1,4]	0	954059	956893	954059	956893
174	ChrE	109886	0	[2,4]	0	109599	110173	109599	110173
174	ChrG	1.22086e+06	0	[1,4]	0	1219019	1222706	1219019	1222706
174	ChrH	664788	0	[1,2]	0	662940	666636	662940	666636
175	ChrC	528808	0	[1,4]	0	528299	529317	528299	529317
175	ChrG	1.26054e+06	0	[3,4]	0	1259945	1261130	1259945	1261130
175	ChrH	822720	0	[2,3]	0	822145	823294	822145	823294
175	ChrH	809353	0	[2,3]	0	808961	809745	808961	809745
176	ChrC	884344	0	[1,3]	0	883607	885080	883607	885080
176	ChrG	81358.5	0	[2,4]	0	80423	82294	80423	82294
176	ChrG	879654	0	[2,3]	0	877841	881466	877841	881466
178	ChrA	815859	0	[1,2]	0	814650	817068	814650	817068
178	ChrE	438402	0	[1,4]	0	436931	439873	436931	439873
178	ChrE	595758	0	[1,4]	0	594962	596553	594962	596553
178	ChrG	407013	0	[1,4]	0	406180	407846	406180	407846
180	ChrA	384701	0	[1,4]	0	382350	387052	382350	387052
180	ChrA	626373	0	[1,4]	0	622164	630582	622164	630582
180	ChrC	125540	0	[1,4]	0	124949	126130	124949	126130
180	ChrC	1.03699e+06	0	[1,2]	0	1035018	1038969	1035018	1038969
180	ChrE	989152	0	[2,3]	0	988416	989888	988416	989888
180	ChrE	1161157	0	[2,3]	0	1160098	1162216	1160098	1162216
180	ChrE	604143	0	[2,3]	0	601779	606507	601779	606507
180	ChrG	1.30518e+06	0	[1,2]	0	1302967	1307388	1302967	1307388
180	ChrH	917568	0	[3,4]	0	915545	919592	915545	919592
180	ChrH	325949	0	[1,4]	0	324478	327420	324478	327420
180	ChrH	809209	0	[3,4]	0	808792	809626	808792	809626
180	ChrH	664106	0	[3,4]	0	663222	664991	663222	664991
180	ChrH	822720	0	[3,4]	0	822145	823294	822145	823294
180	ChrH	485522	0	[1,2]	0	484384	486661	484384	486661
181	ChrA	1.05218e+06	0	[1,4]	0	1052017	1052334	1052017	1052334
181	ChrG	681566	0	[1,3]	0	680531	682602	680531	682602
182	ChrA	994726	0	[1,4]	0	993248	996203	993248	996203
182	ChrG	1474482	0	[3,4]	0	1474083	1474881	1474083	1474881
183	ChrC	810366	0	[2,3]	0	809352	811379	809352	811379
183	ChrC	567454	0	[1,4]	0	567319	567589	567319	567589
183	ChrC	204851	0	[1,3]	0	203986	205716	203986	205716
183	ChrF	168325	0	[2,4]	0	167862	168788	167862	168788
183	ChrH	809236	0	[1,4]	0	808847	809626	808847	809626
183	ChrH	821793	0	[1,4]	0	820935	822651	820935	822651
184	ChrA	936195	0	[1,4]	0	934103	938287	934103	938287
184	ChrC	1053792	0	[3,4]	0	1052832	1054752	1052832	1054752
184	ChrE	954854	0	[2,4]	0	952814	956893	952814	956893
184	ChrE	131976	0	[1,3]	0	130713	133239	130713	133239
184	ChrH	822726	0	[1,3]	0	822049	823402	822049	823402
184	ChrH	809264	0	[1,3]	0	808902	809626	808902	809626
185	ChrA	136398	0	[2,4]	0	135927	136870	135927	136870
185	ChrC	952367	0	[1,4]	0	948892	955842	948892	955842
185	ChrC	893120	0	[2,3]	0	892370	893869	892370	893869
185	ChrC	416326	0	[1,2]	0	415217	417435	415217	417435
185	ChrC	1036476	0	[2,4]	0	1035220	1037732	1035220	1037732
185	ChrE	474809	0	[1,3]	0	473540	476078	473540	476078
185	ChrF	914322	0	[1,4]	0	913467	915176	913467	915176
186	ChrA	305503	0	[3,4]	0	304649	306357	304649	306357
186	ChrA	406202	0	[2,4]	0	403595	408809	403595	408809
186	ChrC	1.02954e+06	0	[2,3]	0	1028481	1030594	1028481	1030594
186	ChrE	955074	0	[2,4]	0	953255	956893	953255	956893
186	ChrG	1.57972e+06	0	[1,4]	0	1577496	1581949	1577496	1581949
186	ChrG	369669	0	[2,4]	0	368805	370533	368805	370533
186	ChrG	930774	0	[2,4]	0	927797	933752	927797	933752
187	ChrA	727527	0	[1,3]	0	726132	728922	726132	728922
187	ChrE	1.16081e+06	0	[2,4]	0	1159664	1161949	1159664	1161949
187	ChrG	1.33172e+06	0	[1,2]	0	1329626	1333817	1329626	1333817
188	ChrA	648000	0	[2,3]	0	647096	648904	647096	648904
188	ChrE	389667	0	[1,3]	0	387613	391721	387613	391721
188	ChrH	714320	0	[1,3]	0	713287	715354	713287	715354
189	ChrE	14630.5	0	[1,3]	0	3916	25345	3916	25345
189	ChrG	545077	0	[1,3]	0	543372	546782	543372	546782
190	ChrA	727234	0	[3,4]	0	725467	729002	725467	729002
190	ChrA	623584	0	[3,4]	0	621931	625236	621931	625236
190	ChrF	869918	0	[1,4]	0	868394	871442	868394	871442
190	ChrG	397041	0	[1,2]	0	392085	401997	392085	401997
190	ChrG	391366	0	[1,2]	0	390647	392085	390647	392085
190	ChrH	647022	0	[1,2]	0	645636	648409	645636	648409
190	ChrH	809249	0	[1,2]	0	808753	809745	808753	809745
191	ChrC	664217	0	[1,4]	0	662842	665592	662842	665592
191	ChrC	717048	0	[2,3]	0	716200	717897	716200	717897
191	ChrC	418010	0	[1,4]	0	416158	419862	416158	419862
191	ChrC	446620	0	[2,3]	0	445768	447471	445768	447471
191	ChrG	613969	0	[2,3]	0	612890	615048	612890	615048
191	ChrG	1504342	0	[2,4]	0	1503985	1504699	1503985	1504699
191	ChrG	457364	0	[2,3]	0	456337	458390	456337	458390
191	ChrG	522592	0	[2,3]	0	520274	524911	520274	524911
191	ChrG	1.15393e+06	0	[2,3]	0	1152868	1155001	1152868	1155001
191	ChrG	862264	0	[2,3]	0	860021	864508	860021	864508
191	ChrH	809236	0	[3,4]	0	808847	809626	808847	809626
191	ChrH	822114	0	[3,4]	0	820935	823294	820935	823294
191	ChrH	1033602	0	[1,2]	0	1032708	1034496	1032708	1034496
192	ChrA	924229	0	[2,3]	0	922401	926057	922401	926057
192	ChrA	396066	0	[3,4]	0	393549	398582	393549	398582
192	ChrA	460479	0	[2,3]	0	454641	466317	454641	466317
192	ChrG	1.39272e+06	0	[2,4]	0	1390758	1394679	1390758	1394679
192	ChrG	1.30498e+06	0	[1,3]	0	1303672	1306279	1303672	1306279
192	ChrH	329770	0	[1,4]	0	326051	333490	326051	333490
192	ChrH	809288	0	[2,4]	0	808831	809745	808831	809745
192	ChrH	822137	0	[2,4]	0	821614	822660	821614	822660
2	ChrC	889582	1	[2,3]	15245	871550	892368	895170	899238
2	ChrF	702444	1	[1,3]	2138	700669	702082	702082	704945
2	ChrF	864241	1	[2,3]	12583	848544	867355	867355	873710
2	ChrH	393720	1	[2,4]	2190.5	390847	394402	394402	395228
3	ChrA	623459	1	[1,3]	1536	622164	623218	623218	625236
3	ChrC	454595	1	[1,2]	2978.5	455755	456413	452602	453609
3	ChrC	755470	1	[2,3]	4223	757353	757811	752850	753868
3	ChrC	724587	1	[1,2]	1929.5	725126	725978	723032	724213
3	ChrC	524012	1	[3,4]	621.5	523578	523825	523987	524659
3	ChrF	776319	1	[2,4]	1680	776693	777625	775140	775818
3	ChrG	1201862	1	[3,4]	2219	1201827	1204116	1200487	1201018
3	ChrG	1.5037e+06	1	[2,4]	691.5	1503183	1503531	1503716	1504381
3	ChrG	1100715	1	[1,4]	3026	1099109	1099295	1102138	1102318
4	ChrA	712433	1	[1,2]	1801	711501	711564	713071	713596
4	ChrA	322566	1	[2,3]	1712	323195	323649	321075	322345
4	ChrA	459443	1	[3,4]	1711.5	457620	459555	459555	461043
4	ChrA	130639	1	[1,3]	55	130607	130616	130625	130708
4	ChrA	634342	1	[3,4]	2433	632236	634014	635150	635966
4	ChrC	1.05956e+06	1	[1,2]	1563.5	1058773	1058781	1060120	1060561
4	ChrE	648061	1	[1,3]	2302.5	648177	650247	646686	647133
4	ChrE	1.15466e+06	1	[3,4]	2273	1152855	1154189	1155178	1156412
4	ChrE	895936	1	[2,3]	3119.5	892178	896575	897109	897883
4	ChrE	475774	1	[3,4]	1860	476384	477023	473738	475949
4	ChrG	820977	1	[3,4]	960	821113	821801	819881	821113
4	ChrG	435186	1	[2,3]	1348	433795	435228	435228	436491
4	ChrG	302749	1	[1,2]	3538.5	300671	301289	303185	305852
4	ChrH	524080	1	[2,3]	1739.5	524016	525883	522404	524016
4	ChrH	507387	1	[2,3]	3051.5	505365	506357	507711	510114
5	ChrA	1.08498e+06	1	[2,3]	1971.5	1085183	1086747	1082804	1085183
5	ChrA	861929	1	[1,4]	2086.5	861724	864220	860047	861724
5	ChrA	1.00953e+06	1	[2,3]	2331	1007802	1008920	1008920	1012464
5	ChrC	713602	1	[2,4]	2403.5	711558	713242	714732	714875
5	ChrC	792494	1	[2,4]	1683	791296	792010	792010	794662
5	ChrF	905312	1	[1,2]	1910	903994	904721	905486	907049
5	ChrF	799669	1	[2,4]	1987.5	798240	799111	800186	801140
5	ChrG	1.33108e+06	1	[2,4]	3607	1330205	1335567	1328353	1330205
5	ChrG	1.4069e+06	1	[2,3]	1435	1405609	1406753	1406753	1408479
5	ChrH	746225	1	[1,3]	2342.5	746855	747937	744423	745684
5	ChrH	642036	1	[3,4]	2796	642889	643978	639002	642273
5	ChrH	547204	1	[2,3]	2239	547376	549270	545559	546609
6	ChrA	444684	1	[2,3]	2905	442929	443533	444810	447462
6	ChrA	623701	1	[1,3]	4833.5	620404	622164	623218	629017
6	ChrA	111109	1	[1,4]	2118.5	111536	112800	109268	110831
6	ChrE	111152	1	[2,4]	2667	111078	113893	109193	110444
6	ChrE	473632	1	[1,3]	2298	472248	472718	473738	475824
6	ChrG	877680	1	[1,4]	3453	877841	880973	874139	877769
6	ChrG	1.46477e+06	1	[2,4]	2907.5	1461826	1464798	1464823	1467616
6	ChrG	297778	1	[1,3]	3135.5	298372	300319	295412	297008
6	ChrG	291948	1	[3,4]	2380.5	289988	291527	292526	293750
6	ChrH	493398	1	[1,2]	3513.5	494557	495752	491136	492146
6	ChrH	394437	1	[3,4]	2311.5	392434	394129	395228	395958
6	ChrH	907874	1	[1,3]	5091.5	904805	905851	906782	914057
8	ChrA	623690	1	[2,4]	2360.5	622164	622855	623895	625845
8	ChrC	343871	1	[1,3]	1526.5	342585	343630	343954	345314
8	ChrE	410378	1	[1,4]	2186	411206	411736	408952	409618
8	ChrE	1.11287e+06	1	[1,4]	3502.5	1114417	1114822	1110357	1111877
8	ChrF	145347	1	[2,3]	3346	146612	147428	143082	144266
8	ChrF	618189	1	[2,4]	4053	615723	616602	620022	620409
8	ChrG	431658	1	[1,4]	5238	428755	429324	433795	434760
8	ChrG	348446	1	[2,3]	785	347981	348126	348126	349551
8	ChrH	680826	1	[1,2]	1037	680797	681892	679844	680771
8	ChrH	609126	1	[2,3]	2442	606612	609197	610153	610540
8	ChrH	895654	1	[2,4]	3007	892234	896067	896266	898049
9	ChrA	540392	1	[2,4]	1441	539376	539967	539967	542258
9	ChrA	808658	1	[3,4]	2524.5	809352	810489	807264	807528
9	ChrA	454782	1	[1,3]	1073.5	454196	454294	455134	455503
9	ChrA	425718	1	[1,2]	2995.5	426473	427958	423702	424738
9	ChrC	822370	1	[1,4]	1177.5	822501	823416	821424	822138
9	ChrC	661614	1	[1,3]	1103	661663	662668	660773	661352
9	ChrC	630811	1	[2,4]	4403	628147	629072	632475	633550
9	ChrC	564507	1	[1,4]	1653.5	564782	565886	563271	564090
9	ChrC	892287	1	[1,4]	1607	892546	893635	891385	891582
9	ChrE	581156	1	[1,4]	2032	579846	580435	582088	582257
9	ChrF	175772	1	[1,2]	1359.5	176315	176588	174788	175396
9	ChrF	930586	1	[1,3]	3503.5	928154	929515	930323	934353
9	ChrF	551452	1	[1,2]	1040.5	551718	552226	550379	551484
9	ChrG	1.30707e+06	1	[2,4]	914.5	1306321	1306909	1306909	1308150
9	ChrG	821086	1	[1,4]	1009	821379	821801	820049	821113
9	ChrG	1112191	1	[3,4]	3380	1113530	1114232	1110164	1110838
9	ChrH	308424	1	[3,4]	2420.5	307107	307321	309388	309881
10	ChrA	838839	1	[1,3]	4479.5	834923	838275	839537	842620
10	ChrA	142616	1	[2,4]	3954.5	141066	148121	140212	141066
10	ChrC	153575	1	[2,3]	2065	153641	155574	152287	152798
10	ChrC	804386	1	[1,2]	2038	801941	804792	805292	805517
10	ChrC	579585	1	[2,3]	2384	578203	578583	580744	580810
10	ChrC	498922	1	[1,4]	1197	498020	498627	499207	499834
10	ChrE	128935	1	[3,4]	987.5	129379	129478	128019	128863
10	ChrE	631441	1	[1,3]	558.5	631564	631876	630921	631402
10	ChrE	362713	1	[3,4]	2702	363751	364377	360837	361887
10	ChrF	47183.2	1	[1,3]	1972.5	44739	47655	47756	48583
10	ChrF	940913	1	[2,3]	2915.5	937274	941636	941636	943105
10	ChrF	18791.8	1	[2,3]	1096.5	18694	19986	17793	18694
10	ChrG	692834	1	[1,4]	1517	693225	693960	690945	693206
10	ChrG	1.57442e+06	1	[1,2]	2030	1574795	1576080	1572542	1574273
10	ChrG	864876	1	[1,3]	4073	861181	864497	866549	867275
10	ChrG	1.25442e+06	1	[1,3]	2665.5	1252781	1253384	1255394	1256102
10	ChrG	359733	1	[1,3]	1090	360071	360485	358798	359578
10	ChrG	1.10196e+06	1	[1,2]	1572.5	1100456	1101901	1102126	1103376
10	ChrH	694814	1	[1,2]	6181	689953	693494	693494	702315
11	ChrA	958524	1	[2,4]	9220	953637	954191	955118	971150
11	ChrA	1.0267e+06	1	[1,3]	999	1026373	1028029	1026031	1026373
11	ChrA	593968	1	[1,3]	1304	593036	593595	593595	595644
11	ChrA	384857	1	[1,3]	2764	385426	387052	381533	385417
11	ChrA	146411	1	[1,3]	1355.5	145289	146177	146566	147611
11	ChrH	331420	1	[1,3]	7028	327420	328392	334494	335374
12	ChrA	1.03148e+06	1	[2,3]	1670.5	1029685	1031607	1031931	1032702
12	ChrA	304810	1	[3,4]	799.5	304598	305822	304223	304598
12	ChrC	807756	1	[1,2]	2208	806482	806822	808400	809320
12	ChrC	937043	1	[3,4]	1516.5	935646	936923	937295	938307
12	ChrC	553777	1	[1,4]	4799	550578	552177	556099	556254
12	ChrE	387656	1	[1,2]	4993.5	384790	385528	387589	392716
12	ChrE	110013	1	[2,4]	529.5	110173	110382	109599	109897
12	ChrE	1044473	1	[1,2]	3510	1041681	1043755	1045394	1047062
12	ChrE	514832	1	[1,2]	1831	513776	514058	515265	516231
12	ChrG	839459	1	[2,4]	1666.5	837794	839458	839872	840713
12	ChrG	874292	1	[1,2]	2710.5	872748	873126	874040	877255
12	ChrG	682722	1	[1,3]	1687	681124	682632	683463	683667
12	ChrG	1.36009e+06	1	[3,4]	1826.5	1358482	1359862	1360844	1361153
12	ChrH	863736	1	[3,4]	996.5	864213	864256	862354	864122
12	ChrH	651680	1	[1,2]	2731	650236	650393	652689	653402
12	ChrH	1.05955e+06	1	[1,4]	2521.5	1060585	1061040	1058093	1058489
13	ChrA	847337	1	[2,4]	1794.5	845427	847452	847605	848863
13	ChrA	969642	1	[2,3]	2308	970317	971274	966658	970317
13	ChrC	884590	1	[3,4]	833.5	883575	884771	884771	885242
13	ChrC	893010	1	[2,3]	632.5	893018	893635	892370	893018
13	ChrC	517848	1	[2,4]	1096.5	518308	518485	516615	517985
13	ChrF	173997	1	[1,4]	931.5	174137	174788	173270	173792
13	ChrG	533668	1	[3,4]	5501.5	535622	537215	527339	534495
13	ChrG	615205	1	[2,4]	1845.5	615229	617026	613884	614680
13	ChrG	1062631	1	[1,4]	1348	1061767	1062147	1063121	1063489
13	ChrG	1.27475e+06	1	[3,4]	5411.5	1271695	1272397	1276823	1278092
13	ChrH	683541	1	[1,3]	4155.5	681035	681892	684768	686470
13	ChrH	583266	1	[1,4]	1792	582031	582709	583814	584510
13	ChrH	642765	1	[3,4]	4826.5	639574	641129	645033	645323
14	ChrA	272579	1	[2,3]	5421	268903	270834	273655	276924
14	ChrC	898960	1	[2,4]	1726	897465	898728	899411	900234
14	ChrC	884434	1	[2,4]	1102.5	883424	884342	884891	885080
14	ChrC	876191	1	[1,4]	1567.5	874242	876572	876572	877377
14	ChrC	652382	1	[2,3]	2589.5	652794	654560	650248	651927
14	ChrC	439390	1	[2,4]	2838	440013	441605	437877	438065
14	ChrC	378103	1	[1,2]	1178.5	378429	378955	376642	378385
14	ChrE	779810	1	[2,3]	1405	780113	780912	779005	779210
14	ChrE	1.12542e+06	1	[1,3]	3364.5	1126860	1127352	1120623	1126860
14	ChrE	937906	1	[1,2]	1667	937819	939660	936326	937819
14	ChrE	789394	1	[1,4]	3082.5	790645	791225	787641	788064
14	ChrF	494739	1	[1,4]	1929.5	495183	496225	493495	494054
14	ChrF	954300	1	[2,3]	693.5	954303	954991	953854	954053
14	ChrG	1.30553e+06	1	[1,3]	4493.5	1307399	1308150	1302899	1303663
14	ChrG	642499	1	[3,4]	1641.5	642783	643857	641271	642086
14	ChrG	1.32169e+06	1	[1,3]	1369.5	1321847	1322895	1320332	1321671
14	ChrG	1.47724e+06	1	[1,4]	1867.5	1477800	1478551	1475146	1477470
14	ChrH	313082	1	[1,2]	1024	312904	314283	312244	312895
14	ChrH	567948	1	[1,3]	1999.5	566464	567433	567433	570463
15	ChrA	198872	1	[1,4]	2389.5	197484	197871	200001	200133
15	ChrA	623417	1	[2,3]	2297.5	621931	622605	623895	625236
15	ChrC	713288	1	[1,2]	2085	711558	712933	713978	714683
15	ChrE	679908	1	[1,4]	225	679920	680121	679671	679920
15	ChrE	677034	1	[1,3]	1188	676991	678266	675890	676991
15	ChrE	681158	1	[1,2]	1627.5	680121	680568	681575	682369
15	ChrE	739196	1	[3,4]	1535.5	739729	740199	737904	738953
15	ChrE	647718	1	[1,2]	1800	646686	646950	648177	649059
15	ChrE	1.07563e+06	1	[1,3]	2786	1076318	1077731	1074189	1074288
15	ChrE	787141	1	[1,4]	992.5	787210	788064	786079	787210
15	ChrG	1.24895e+06	1	[1,4]	2548.5	1247120	1248236	1250109	1250344
15	ChrG	1.40377e+06	1	[1,2]	3489	1402553	1408479	1401923	1402131
15	ChrG	553809	1	[1,3]	2681	554348	555951	552096	552841
15	ChrG	815576	1	[3,4]	1148	814574	815429	816081	816218
15	ChrG	433562	1	[1,4]	3163	433795	436491	431133	432827
15	ChrG	1339687	1	[2,4]	3225	1337264	1338885	1339380	1343219
15	ChrG	208321	1	[2,4]	3804	207789	212657	205972	206866
15	ChrG	419160	1	[2,3]	3515	416801	418003	420839	420995
15	ChrH	862215	1	[3,4]	3904.5	858172	862354	864122	864213
15	ChrH	529694	1	[1,4]	2681.5	527153	529554	530663	531407
15	ChrH	847683	1	[1,2]	2795	849029	849132	845337	847234
16	ChrA	103364	1	[2,3]	2190.5	101524	103014	103976	104943
16	ChrA	718018	1	[2,4]	1338.5	718167	719207	717239	717458
16	ChrA	466044	1	[1,4]	797	465250	466042	466329	466557
16	ChrA	210453	1	[1,4]	1809	210881	211834	208792	210305
16	ChrA	441730	1	[2,3]	496.5	441573	442384	441396	441568
16	ChrC	784274	1	[1,3]	3950.5	785867	786632	780847	783751
16	ChrF	474532	1	[1,2]	5130	476957	477236	470251	473682
16	ChrF	851596	1	[1,2]	4100.5	848885	850207	853075	854218
16	ChrF	508902	1	[1,4]	1509	509310	510003	507535	508760
16	ChrG	1.21282e+06	1	[1,3]	1665.5	1210747	1213226	1213226	1214078
16	ChrG	1.17569e+06	1	[2,4]	1227.5	1174156	1175997	1175997	1176611
16	ChrG	1427016	1	[1,3]	1331	1426119	1426582	1427564	1427799
16	ChrG	1.52042e+06	1	[2,4]	1986	1520259	1522560	1518941	1519906
16	ChrH	892925	1	[1,4]	2254	892920	895184	891362	892234
16	ChrH	642611	1	[1,2]	1270.5	642456	644036	641678	642273
16	ChrH	681668	1	[1,2]	7830.5	684768	686398	677656	677849
16	ChrH	876526	1	[1,2]	2231	876929	878354	875328	875493
17	ChrA	448616	1	[1,4]	4226	450094	451365	446047	446960
17	ChrC	885147	1	[3,4]	871.5	885242	885923	884342	885080
17	ChrC	427429	1	[2,3]	947.5	427342	428464	426569	427342
17	ChrF	791748	1	[1,3]	1497	792311	792682	790258	791741
17	ChrF	178116	1	[2,3]	3798.5	179907	180124	175396	177038
17	ChrG	798912	1	[2,3]	1633.5	797475	798715	799046	800411
17	ChrG	1.13079e+06	1	[1,2]	2839.5	1128828	1129906	1131000	1133413
17	ChrH	632998	1	[3,4]	10556.5	638042	638510	627581	627858
17	ChrH	258403	1	[1,4]	397	258191	258218	258316	258887
17	ChrH	742356	1	[2,4]	1411	741047	742254	742869	743254
18	ChrA	637537	1	[2,3]	1990	637516	639548	636305	636779
18	ChrC	661550	1	[3,4]	1386.5	661663	662824	660362	661352
18	ChrC	160140	1	[1,3]	1230	159040	160010	160010	161500
18	ChrC	830928	1	[2,4]	1943	829476	830436	831452	832346
18	ChrC	391232	1	[2,4]	696.5	391320	391841	390448	391320
18	ChrC	580584	1	[1,4]	1825	579018	580324	581224	581768
18	ChrE	800247	1	[2,4]	802	800486	800810	799206	800486
18	ChrE	1.02919e+06	1	[2,3]	2210	1028865	1031734	1027413	1028766
18	ChrE	647233	1	[1,4]	2358	647765	649059	645791	646317
18	ChrE	1157409	1	[1,4]	2717	1158165	1159370	1155229	1156872
18	ChrE	1.07531e+06	1	[1,4]	4281	1072141	1074189	1076900	1077992
18	ChrE	450942	1	[2,4]	1618.5	449729	450536	451430	452072
18	ChrF	727437	1	[1,4]	996.5	727200	728670	726677	727200
18	ChrF	754052	1	[2,3]	1946	754088	755963	752076	754083
18	ChrG	1.23338e+06	1	[1,3]	2121.5	1234058	1234828	1230952	1233691
18	ChrG	414005	1	[1,4]	1195.5	413004	413811	413811	415395
18	ChrH	490801	1	[1,4]	2577	490057	494122	489049	489976
18	ChrH	679420	1	[1,2]	2017.5	680087	680771	677849	678974
18	ChrH	398254	1	[1,4]	1386	398527	399367	397327	397795
18	ChrH	648441	1	[1,3]	2836.5	645636	648409	649034	650684
18	ChrH	917489	1	[2,3]	2187	915545	917246	917600	919565
19	ChrA	429574	1	[2,3]	824	429018	429306	429532	430440
19	ChrA	453276	1	[1,3]	1362.5	453620	454294	452107	453082
19	ChrA	836505	1	[3,4]	7530.5	832465	833015	839971	840570
19	ChrA	304880	1	[1,4]	6764.5	308148	308376	301032	301963
19	ChrC	429224	1	[2,3]	4016	426614	427819	431038	431427
19	ChrC	668014	1	[2,3]	1741	666440	667847	668716	669053
19	ChrC	1057065	1	[2,3]	2297	1057832	1058595	1054967	1056866
19	ChrE	1.14367e+06	1	[2,3]	1886	1142340	1143113	1144245	1144980
19	ChrF	728270	1	[3,4]	1161	728081	729620	727298	728081
19	ChrF	883780	1	[2,3]	3709.5	884626	886644	881717	882134
19	ChrF	558415	1	[2,3]	3115.5	556569	557145	558879	561066
19	ChrG	1.50413e+06	1	[2,3]	1355	1503183	1503715	1504699	1504909
19	ChrG	868947	1	[2,3]	2200.5	869717	870377	867719	867974
19	ChrG	760682	1	[2,3]	2681	760562	763483	758481	760202
19	ChrH	430578	1	[1,4]	649	429960	430548	430579	431227
19	ChrH	1.06266e+06	1	[1,2]	1360.5	1062971	1063708	1061839	1062119
19	ChrH	440122	1	[1,4]	810.5	439442	439991	440293	440761
20	ChrA	1095759	1	[3,4]	1258	1094932	1095328	1095328	1097448
20	ChrA	919394	1	[2,4]	1119	918782	918887	918906	921001
20	ChrC	904907	1	[3,4]	1397.5	905356	905855	903843	904573
20	ChrC	378645	1	[1,4]	2587	376642	378061	379437	380440
20	ChrC	862984	1	[1,3]	2209	861440	862318	863980	864196
20	ChrE	124428	1	[1,2]	3368	122063	123424	126011	126212
20	ChrE	597607	1	[1,4]	2285.5	598550	598950	595981	596948
20	ChrF	620727	1	[2,3]	3579.5	622360	622674	618403	619472
20	ChrG	1.48703e+06	1	[1,3]	1865.5	1485541	1486653	1487594	1488331
20	ChrG	815467	1	[1,2]	1709	814574	814651	816224	816419
20	ChrH	398577	1	[2,4]	2072	398527	400699	396670	398412
20	ChrH	876447	1	[1,4]	1544	875553	875797	877040	877398
20	ChrH	746210	1	[1,3]	2377	747263	747534	744423	745620
20	ChrH	315382	1	[2,4]	1382	315561	316585	314283	315099
21	ChrA	1.00455e+06	1	[1,2]	1868.5	1004361	1006604	1002867	1004361
21	ChrC	823775	1	[1,4]	2957.5	824862	825645	820817	823775
21	ChrC	704187	1	[2,3]	2970	705300	706044	702158	703246
21	ChrC	1.06009e+06	1	[1,3]	3795.5	1057542	1058834	1059838	1064129
21	ChrC	207798	1	[1,4]	2227	206432	206938	208792	209032
21	ChrE	1.07426e+06	1	[1,4]	1637.5	1072141	1074734	1074772	1075378
21	ChrE	649622	1	[2,3]	5253	646575	647415	651751	652745
21	ChrE	1.01158e+06	1	[1,4]	2005.5	1010361	1010795	1010795	1014372
21	ChrE	766600	1	[1,4]	1431	766451	768179	765576	766192
21	ChrE	1.15685e+06	1	[2,3]	2809.5	1155229	1155671	1157695	1158824
21	ChrE	411840	1	[2,3]	1010	411996	412693	411017	411652
21	ChrF	765448	1	[2,3]	86194	722124	722578	807704	809386
21	ChrG	719978	1	[1,2]	2567.5	717327	720061	720076	722447
21	ChrG	880566	1	[1,4]	3331.5	877277	880523	881466	882997
21	ChrG	560492	1	[3,4]	4088.5	556662	560233	560233	564839
21	ChrG	1.36999e+06	1	[1,2]	1568.5	1367878	1370532	1370532	1371015
21	ChrG	1.27817e+06	1	[2,3]	3804.5	1278104	1282037	1275709	1276823
21	ChrH	1.03004e+06	1	[1,3]	2147	1028139	1029797	1030856	1031374
21	ChrH	260532	1	[1,2]	1212	259419	260432	260503	261772
21	ChrH	634684	1	[1,2]	2892	634992	637269	632838	633639
22	ChrA	258199	1	[1,2]	1783	258347	259834	256268	258347
22	ChrE	830194	1	[1,4]	1605	828690	830092	830092	831900
22	ChrE	498644	1	[3,4]	6653	501380	502560	494973	495661
22	ChrF	560445	1	[3,4]	3467.5	558879	565479	558560	558863
22	ChrF	635585	1	[2,3]	1326	634033	635811	635811	636685
22	ChrG	708038	1	[1,4]	2728.5	706395	706953	708511	710294
22	ChrG	1584081	1	[2,4]	1455	1584399	1585218	1582308	1584399
22	ChrH	1.01846e+06	1	[1,2]	1505.5	1018437	1019979	1016971	1018434
22	ChrH	830896	1	[3,4]	4822.5	827734	829236	831811	834804
23	ChrA	1.01521e+06	1	[2,4]	1578	1015594	1016407	1013724	1015121
23	ChrA	384657	1	[2,3]	1795.5	384951	386158	382567	384951
23	ChrC	892032	1	[1,4]	1325	890482	892256	892370	893018
23	ChrC	714322	1	[2,3]	2287	714732	716200	713116	713242
23	ChrC	483934	1	[2,4]	1418	482397	484053	484130	485156
23	ChrC	568438	1	[2,4]	4528	565886	566463	570377	571028
23	ChrE	474259	1	[1,4]	1729.5	474424	475824	473051	473738
23	ChrF	816855	1	[2,4]	936.5	815899	816875	816875	817772
23	ChrF	910716	1	[2,3]	1283	910669	912047	909925	910225
23	ChrG	436246	1	[3,4]	3070	433795	435628	437414	438149
23	ChrG	1.42207e+06	1	[2,3]	1456.5	1422686	1422905	1420505	1422173
23	ChrG	221283	1	[3,4]	1878.5	220974	223471	219928	220760
23	ChrH	917814	1	[2,3]	2403.5	916393	916832	918440	919592
24	ChrA	1.06231e+06	1	[3,4]	1669.5	1060493	1062457	1062617	1063672
24	ChrA	868923	1	[1,2]	1794	869549	870091	867898	868154
24	ChrA	1.08108e+06	1	[1,4]	3464.5	1078254	1080446	1080446	1085183
24	ChrA	432351	1	[2,3]	1653.5	432761	433595	430729	432320
24	ChrC	1.05987e+06	1	[3,4]	3072.5	1057832	1058829	1060120	1062686
24	ChrC	689998	1	[1,4]	850	689373	689774	690224	690623
24	ChrC	603807	1	[3,4]	951.5	603905	604661	602758	603905
24	ChrC	892577	1	[1,4]	1026.5	891582	892546	892546	893635
24	ChrC	1114197	1	[1,3]	3459	1110853	1114082	1114444	1117409
24	ChrC	507060	1	[3,4]	1308	506221	506590	507550	507877
24	ChrE	744420	1	[1,4]	1450	745021	745270	743175	744216
24	ChrG	1230520	1	[2,4]	3586	1230935	1233691	1228389	1229065
24	ChrG	1082317	1	[3,4]	1874	1080583	1082177	1082267	1084241
24	ChrG	1.2869e+06	1	[2,4]	2612	1284669	1286522	1287098	1289317
24	ChrG	679869	1	[3,4]	539.5	679421	679778	679778	680500
24	ChrG	208560	1	[2,4]	3248.5	206490	207382	207712	212657
24	ChrG	289284	1	[1,2]	2619	287390	288558	289761	291425
24	ChrG	1.19696e+06	1	[2,4]	1182.5	1197200	1197905	1196139	1196601
24	ChrH	807434	1	[1,4]	1883.5	808125	808627	806299	806686
24	ChrH	668532	1	[2,4]	5272.5	665471	666321	669549	672788
25	ChrA	836235	1	[1,2]	4417.5	835082	841806	833015	835038
25	ChrA	234660	1	[1,4]	2749	232787	233785	233785	238285
25	ChrA	528216	1	[1,4]	2435	525719	528278	528885	529982
25	ChrA	790559	1	[1,3]	5341.5	791123	795337	787266	788511
25	ChrC	661789	1	[2,4]	2069.5	660482	661027	661027	664621
25	ChrC	450624	1	[2,3]	2762	449053	449433	451770	452240
25	ChrC	564106	1	[1,3]	851.5	563271	564090	564282	564782
25	ChrC	822279	1	[1,2]	996	822138	823416	821424	822138
25	ChrC	905518	1	[1,4]	1542.5	904137	905356	905356	907222
25	ChrE	1.03836e+06	1	[1,4]	2592	1038955	1040348	1035300	1038819
25	ChrE	373425	1	[2,4]	1425	372224	373201	373201	375074
25	ChrF	870245	1	[1,4]	2436.5	867571	870483	870483	872444
25	ChrF	578399	1	[2,4]	2522.5	578952	580368	576881	577394
25	ChrG	821278	1	[1,3]	1393.5	821113	822836	820049	821113
25	ChrG	1201260	1	[1,3]	1828	1201018	1203330	1200277	1200415
25	ChrG	517158	1	[2,3]	1861.5	516560	519617	515894	516560
25	ChrG	877362	1	[2,4]	3567.5	874040	877117	877769	880523
25	ChrG	414161	1	[1,3]	1507.5	414435	415395	413004	413811
25	ChrG	1.4868e+06	1	[3,4]	2316	1485442	1485851	1487594	1488331
25	ChrG	1.15313e+06	1	[1,3]	4532.5	1155001	1155797	1149974	1151759
25	ChrH	748205	1	[3,4]	2035	749125	749320	746841	747534
25	ChrH	547089	1	[2,4]	1051.5	545559	547568	547577	547653
25	ChrH	877128	1	[1,3]	2980.5	875037	876239	876929	880308
26	ChrA	437078	1	[1,4]	1262	436231	436663	436663	438755
26	ChrA	297006	1	[2,3]	2423	295312	296276	297101	299333
26	ChrA	623118	1	[1,3]	2218	621854	622164	623218	625236
26	ChrA	235203	1	[2,4]	1860.5	234157	234388	235774	236492
26	ChrC	556834	1	[1,4]	6465	559386	560746	552677	554525
26	ChrC	665531	1	[2,4]	2628	665843	667847	662842	665592
26	ChrC	123453	1	[1,3]	1191.5	122161	123553	123553	124544
26	ChrC	365793	1	[1,2]	6108.5	368522	369173	361991	363487
26	ChrE	800117	1	[1,4]	2894.5	801240	801888	796853	800486
26	ChrE	504153	1	[1,3]	1245.5	503264	503797	504265	505287
26	ChrE	645452	1	[3,4]	6127.5	641590	643186	647765	649266
26	ChrF	786348	1	[2,3]	2071.5	784855	785770	785770	788998
26	ChrF	880578	1	[1,2]	1776.5	878959	880421	880966	881967
26	ChrG	1.17544e+06	1	[3,4]	1530.5	1173347	1175997	1175997	1176408
26	ChrG	922838	1	[1,2]	1865.5	921431	922379	923404	924137
26	ChrG	838566	1	[3,4]	2885	836846	837401	839458	840559
26	ChrG	1.10424e+06	1	[1,2]	1398.5	1104101	1105783	1103376	1103711
26	ChrH	1.11786e+06	1	[3,4]	6386.5	1114298	1115030	1120350	1121751
26	ChrH	1.1238e+06	1	[1,2]	1307.5	1124130	1124780	1122196	1124099
26	ChrH	307284	1	[1,2]	1342	307749	308161	306277	306949
27	ChrA	231360	1	[1,2]	1239	231772	232188	229710	231772
27	ChrA	562795	1	[1,3]	1099.5	563317	563372	561897	562593
27	ChrC	552947	1	[1,2]	1035.5	552181	552677	552677	554252
27	ChrE	870808	1	[1,3]	1851	869273	870492	871455	872012
27	ChrE	670005	1	[1,4]	1327	669076	669607	670342	670995
27	ChrE	416069	1	[2,3]	607.5	415692	415839	416043	416703
27	ChrF	511043	1	[1,4]	1402.5	511670	511819	510072	510612
27	ChrG	1105347	1	[2,3]	1226	1105783	1106137	1104376	1105092
27	ChrG	1405219	1	[1,3]	1999	1403073	1405366	1405366	1407071
27	ChrG	1.30398e+06	1	[3,4]	347	1303936	1304366	1303672	1303936
27	ChrG	775548	1	[2,3]	1069.5	775578	776587	774639	775387
27	ChrG	1248763	1	[1,4]	2170	1249612	1250084	1247120	1248236
27	ChrG	1492934	1	[2,3]	2536	1493890	1494514	1491230	1492102
27	ChrG	683299	1	[1,4]	2871.5	684558	684911	681124	682602
27	ChrH	678803	1	[1,4]	1058.5	677849	678698	678974	679690
27	ChrH	377094	1	[1,4]	3467	375281	375441	378656	379000
28	ChrA	386340	1	[1,4]	901.5	385621	386158	386158	387424
28	ChrC	802474	1	[1,2]	3066	800623	801258	803221	804792
28	ChrC	1.09857e+06	1	[1,3]	2436.5	1096984	1097713	1099086	1100484
28	ChrC	190390	1	[1,2]	417.5	190140	190222	190474	190723
28	ChrC	715246	1	[1,2]	1744	714282	714465	716035	716200
28	ChrC	356085	1	[3,4]	2496.5	354067	355607	357110	357557
28	ChrE	1.15865e+06	1	[3,4]	4896.5	1156164	1156247	1160255	1161949
28	ChrG	546829	1	[3,4]	925	546944	547639	545789	546944
28	ChrG	1211013	1	[3,4]	2349	1209560	1210117	1210747	1213628
28	ChrG	347584	1	[1,2]	511	347699	347981	347228	347430
28	ChrG	269469	1	[1,4]	2251	270217	270972	267635	269052
28	ChrG	1.15353e+06	1	[2,4]	1821	1151359	1153877	1153877	1155001
28	ChrH	675064	1	[1,2]	2766.5	675595	677300	673383	673979
28	ChrH	749200	1	[1,3]	595	749125	749869	748679	749125
29	ChrA	382721	1	[2,3]	1928.5	382567	384803	381533	381980
29	ChrA	198621	1	[1,4]	2337	197421	197484	199722	199857
29	ChrA	220727	1	[1,4]	2178.5	219276	219999	221757	221875
29	ChrC	800807	1	[2,3]	1288	801258	801644	799821	800505
29	ChrC	546585	1	[1,4]	3133.5	544280	545756	547142	549161
29	ChrC	417746	1	[1,2]	1836.5	418194	419134	416158	417497
29	ChrG	1.19678e+06	1	[2,4]	2660	1197964	1198247	1195162	1195729
29	ChrH	385628	1	[1,4]	470	385275	385512	385794	385933
29	ChrH	1.03424e+06	1	[2,3]	1748.5	1033700	1036524	1033215	1033512
30	ChrA	708653	1	[2,3]	3101.5	710094	710313	706410	707794
30	ChrA	459474	1	[1,4]	2154	460059	461043	457620	459174
30	ChrE	603403	1	[3,4]	876.5	602516	603414	603482	604201
30	ChrE	713550	1	[2,4]	9726.5	707979	709395	715009	721818
30	ChrF	871484	1	[1,2]	882.5	871442	872408	870643	871442
30	ChrG	1.17398e+06	1	[1,2]	1428	1173176	1173347	1174156	1175223
30	ChrG	1.20366e+06	1	[3,4]	2161.5	1204617	1204863	1201827	1203330
30	ChrG	1.32483e+06	1	[1,3]	2427.5	1325935	1326152	1322895	1324337
30	ChrG	963060	1	[3,4]	3664.5	964656	965129	960348	962108
30	ChrG	1.11155e+06	1	[1,2]	2217.5	1110341	1110548	1112529	1112795
30	ChrH	339210	1	[1,2]	2655	337371	338395	340353	340723
30	ChrH	917419	1	[2,3]	1199	917597	918440	916393	917246
30	ChrH	675564	1	[1,3]	2203	674110	674816	676032	677300
31	ChrA	1.0318e+06	1	[3,4]	2312.5	1029685	1031607	1031607	1034310
31	ChrA	1.0153e+06	1	[1,2]	1354.5	1013949	1015287	1015287	1016658
31	ChrA	478333	1	[2,4]	912.5	478496	479082	477649	478104
31	ChrC	175052	1	[2,4]	3154	172936	174013	176326	176931
31	ChrC	351311	1	[2,3]	3476.5	348756	350389	352665	353433
31	ChrC	819874	1	[2,3]	996.5	820256	820488	819130	819621
31	ChrC	738050	1	[2,4]	1779	737093	737228	737240	740639
31	ChrC	532190	1	[2,4]	1239	530551	532591	532591	533029
31	ChrC	685312	1	[1,3]	2090	685337	687376	683196	685337
31	ChrE	781003	1	[1,4]	2365	779528	780113	780975	783396
31	ChrF	644093	1	[1,2]	648	643295	644243	644243	644591
31	ChrF	722726	1	[1,3]	599	722643	723409	722276	722578
31	ChrG	774886	1	[1,2]	2467.5	775652	776587	773247	774057
31	ChrG	1501583	1	[1,4]	3453	1498309	1501404	1503088	1503531
31	ChrG	1.47326e+06	1	[2,4]	1895.5	1471348	1473271	1473271	1475139
31	ChrG	1.24876e+06	1	[3,4]	1513.5	1249414	1249612	1247120	1248879
31	ChrH	798764	1	[2,3]	2411	799552	800386	797054	798062
31	ChrH	876164	1	[2,3]	2110	877040	877398	874665	875553
31	ChrH	614639	1	[3,4]	2365.5	612286	614627	615464	616180
31	ChrH	1112684	1	[1,2]	255	1112780	1112843	1112333	1112780
31	ChrH	516417	1	[2,4]	3050.5	514407	515377	515979	519906
31	ChrH	361436	1	[1,3]	675	361177	362371	361021	361177
32	ChrA	383078	1	[1,2]	1827	381980	382350	382567	385417
32	ChrA	564258	1	[1,3]	4295	566308	566502	561627	562593
32	ChrC	1.0597e+06	1	[2,3]	3478.5	1060189	1062686	1057195	1058723
32	ChrC	824240	1	[2,3]	5212.5	826575	827118	821130	822138
32	ChrE	413544	1	[2,4]	2709	414612	415184	411736	412642
32	ChrE	977766	1	[2,3]	5127	973198	977206	977858	982800
32	ChrE	604728	1	[1,2]	1773	604899	606330	603482	604201
32	ChrE	678839	1	[1,2]	891.5	678650	679920	678266	678521
32	ChrE	720641	1	[1,3]	11938	714346	714998	725740	727480
32	ChrE	505335	1	[1,4]	932.5	505497	506106	504451	505287
32	ChrE	674592	1	[3,4]	1234.5	674214	676205	673736	674214
32	ChrF	965429	1	[2,3]	3990	964815	970033	962828	964040
32	ChrF	817572	1	[1,4]	1421.5	815950	817772	818070	818495
32	ChrG	797208	1	[3,4]	1734.5	797436	798715	795979	796703
32	ChrG	1193622	1	[2,3]	1266	1192887	1193091	1193846	1194664
32	ChrG	1.36918e+06	1	[1,4]	1327	1369154	1370532	1367878	1369154
32	ChrG	82655.8	1	[2,4]	2833.5	79646	82832	83530	84615
32	ChrG	181876	1	[1,3]	2315	182926	183142	180485	180953
32	ChrG	1431809	1	[1,3]	2545	1432733	1433430	1430361	1430712
32	ChrH	917367	1	[3,4]	1901.5	917600	919036	915545	917288
32	ChrH	326112	1	[2,4]	1289	324892	326044	326094	327420
32	ChrH	396170	1	[2,4]	3013.5	397327	398026	393368	395958
33	ChrA	623475	1	[1,4]	2181	623895	625236	622164	622605
33	ChrA	291238	1	[1,3]	1396	290372	290709	291563	292310
33	ChrA	385740	1	[3,4]	2996	387052	387424	383681	384803
33	ChrC	435542	1	[2,4]	1963.5	434077	435043	436148	436899
33	ChrE	436986	1	[1,4]	1620	435747	436604	437524	438067
33	ChrE	496970	1	[2,3]	929	496186	496824	497413	497455
33	ChrF	869619	1	[1,4]	952.5	868394	869892	869892	870299
33	ChrF	574171	1	[2,4]	421.5	574009	574755	573912	574009
33	ChrF	945856	1	[1,4]	821.5	945800	946733	945341	945549
33	ChrG	813262	1	[2,3]	1746	811158	813621	813751	814520
33	ChrH	306872	1	[2,4]	1649	307560	307832	305933	306161
33	ChrH	609126	1	[2,4]	2442	606612	609197	610153	610540
33	ChrH	663892	1	[2,3]	884.5	663222	663678	663678	664991
33	ChrH	716255	1	[2,3]	2627	714700	715183	717416	717721
34	ChrA	566496	1	[1,4]	893	565596	566502	566669	567215
34	ChrA	210970	1	[1,4]	2727	210881	213786	209305	209908
34	ChrA	28489.5	1	[1,4]	1108	28526	29561	27502	28369
34	ChrC	445068	1	[2,3]	3922.5	446872	447186	442442	443771
34	ChrC	893010	1	[1,4]	632.5	893018	893635	892370	893018
34	ChrC	518317	1	[1,2]	1995.5	518071	520558	516822	517816
34	ChrC	1.02865e+06	1	[2,3]	1510.5	1028769	1030038	1027605	1028181
34	ChrC	787413	1	[1,2]	2441.5	787405	789862	785498	786886
34	ChrC	282726	1	[1,3]	596	282920	283127	281950	282905
34	ChrC	511108	1	[3,4]	1572	510135	510509	511552	512236
34	ChrC	544929	1	[3,4]	1098.5	544479	546477	544280	544479
34	ChrE	500387	1	[2,4]	3735.5	498163	498876	501950	502560
34	ChrE	65033	1	[1,4]	748	65233	65581	64532	64786
34	ChrE	392808	1	[2,4]	2428	391421	391766	393340	394703
34	ChrF	722676	1	[1,2]	499	722276	722578	722685	723167
34	ChrF	766674	1	[1,3]	3877.5	768030	769196	763259	766212
34	ChrG	434840	1	[1,4]	1125	433795	434760	434760	436045
34	ChrG	334417	1	[1,3]	1809	333246	333779	335041	335602
34	ChrG	1.3613e+06	1	[1,4]	2583.5	1362216	1362966	1359882	1360133
34	ChrG	842920	1	[2,3]	1122	842816	844145	841901	842816
34	ChrH	602880	1	[2,4]	2554	600596	602609	603618	604695
34	ChrH	634598	1	[2,4]	2875	635141	636931	632765	633557
34	ChrH	337729	1	[2,3]	2577.5	338780	339256	336164	336717
34	ChrH	472320	1	[1,2]	3401	473399	474642	470161	471078
34	ChrH	1.10253e+06	1	[1,4]	1594.5	1102325	1104334	1101145	1102325
34	ChrH	544380	1	[1,3]	1150	543196	544415	544415	545496
35	ChrA	623569	1	[1,4]	2602	621931	622605	623895	625845
35	ChrA	647448	1	[3,4]	1474	647466	648904	646590	646832
35	ChrA	1.01668e+06	1	[2,4]	4282.5	1013949	1015119	1018591	1019042
35	ChrC	617333	1	[2,3]	1840.5	616271	616554	617861	618645
35	ChrE	476110	1	[1,4]	1846	477023	477042	474424	475949
35	ChrF	739775	1	[2,4]	2879	736245	740426	740727	741702
35	ChrF	632516	1	[1,4]	402	632650	632785	632146	632485
35	ChrF	755801	1	[2,3]	2107.5	754253	755242	755980	757730
35	ChrG	874420	1	[2,4]	2465	873126	873249	874188	877117
35	ChrG	1.36901e+06	1	[1,3]	986.5	1369154	1369851	1367878	1369154
35	ChrH	798847	1	[2,4]	1765.5	799552	799908	797867	798062
35	ChrH	681063	1	[3,4]	800.5	680325	681001	681035	681892
35	ChrH	642928	1	[2,3]	2941	644036	644761	641237	641678
36	ChrA	1.03146e+06	1	[2,4]	1391.5	1029928	1031607	1031931	1032387
36	ChrA	286690	1	[2,4]	2777	287044	289113	284903	285700
36	ChrA	315914	1	[2,3]	3023.5	313998	314807	317283	317569
36	ChrA	132892	1	[3,4]	3342.5	131088	131353	133469	135657
36	ChrC	800925	1	[2,3]	1524	799821	800505	801433	801941
36	ChrC	381606	1	[3,4]	1041.5	382102	382151	380706	381464
36	ChrC	673822	1	[2,4]	1976	672705	672964	674522	675099
36	ChrE	430723	1	[2,3]	2685	431412	432719	429195	429566
36	ChrF	727338	1	[3,4]	702	727298	728081	726677	727298
36	ChrF	708189	1	[1,4]	1033.5	708655	708757	707446	707899
36	ChrG	663841	1	[1,4]	1719.5	664176	665226	661787	664176
36	ChrG	937465	1	[1,4]	9653	931936	933341	941978	942605
36	ChrG	692739	1	[2,4]	1421.5	693225	693675	690945	693112
36	ChrG	1.28702e+06	1	[3,4]	1407.5	1286101	1286522	1287626	1287812
36	ChrG	800764	1	[1,3]	1750	798975	800803	801333	801945
36	ChrG	1211327	1	[3,4]	1721	1210186	1210747	1210747	1213628
36	ChrG	338377	1	[2,4]	1041.5	338431	339365	337283	338430
36	ChrH	390526	1	[1,4]	1539.5	389356	390156	390847	391744
36	ChrH	877356	1	[2,3]	2230.5	875553	876929	877553	879390
36	ChrH	848943	1	[2,3]	1646	849457	850075	848022	848218
37	ChrA	839148	1	[2,3]	2246	837774	838275	839971	840570
37	ChrA	319632	1	[2,4]	3004.5	320667	321602	317851	318409
37	ChrA	276602	1	[2,4]	1228.5	275157	276819	276819	277614
37	ChrC	872317	1	[1,2]	2696	870558	871380	873175	874155
37	ChrC	895005	1	[1,4]	1287	894271	894452	894969	896328
37	ChrF	515054	1	[1,4]	2389	513295	514424	516073	516424
37	ChrF	797524	1	[1,2]	1733	796576	796740	797671	799111
37	ChrG	1307395	1	[3,4]	1123	1307402	1308511	1306279	1307388
37	ChrG	1.19691e+06	1	[2,4]	1053	1196950	1197920	1196161	1196603
37	ChrG	781584	1	[1,4]	5407	784221	784354	777298	780463
37	ChrG	1.43678e+06	1	[2,3]	1660.5	1437548	1437674	1435852	1436049
37	ChrH	491904	1	[1,4]	2101.5	492638	493272	490571	491136
37	ChrH	753424	1	[2,3]	3346	754859	755335	751503	751999
37	ChrH	582185	1	[1,3]	1846.5	580886	581638	583004	583213
37	ChrH	637103	1	[3,4]	2991.5	638195	639002	635141	636073
38	ChrA	773154	1	[1,3]	1785	771989	772535	773916	774178
38	ChrA	384033	1	[1,4]	3518.5	381980	382567	385426	386158
38	ChrC	338198	1	[1,4]	4358	340144	340609	335451	336586
38	ChrC	799414	1	[2,4]	2325.5	797830	798673	800531	800623
38	ChrC	555446	1	[1,4]	3964	556786	558071	552677	554252
38	ChrC	204278	1	[2,4]	1647.5	202959	203949	204050	206153
38	ChrE	128471	1	[3,4]	1448	129101	129289	127499	127995
38	ChrE	470625	1	[3,4]	1636.5	469484	470129	471110	471776
38	ChrE	505805	1	[1,3]	2894.5	504265	504451	506779	507726
38	ChrF	509922	1	[2,4]	4091.5	511819	512116	506992	508760
38	ChrF	868367	1	[1,4]	1184	867355	868195	868394	869524
38	ChrG	963310	1	[1,3]	4163.5	965298	965485	960348	962108
38	ChrG	770288	1	[2,3]	6680	766483	767412	773430	773825
38	ChrG	633612	1	[3,4]	5234	630405	631585	635828	636630
38	ChrG	554093	1	[1,3]	499.5	553628	554058	554063	554622
38	ChrG	1180423	1	[1,4]	876	1180773	1180949	1179674	1180296
38	ChrG	822338	1	[1,3]	3514.5	820049	821113	823823	824368
38	ChrG	457087	1	[2,3]	1889.5	455962	456322	457673	458390
38	ChrG	1.1027e+06	1	[1,4]	941	1102318	1104020	1102138	1102318
38	ChrH	892532	1	[2,4]	2968.5	889997	892098	892920	895112
38	ChrH	389814	1	[2,3]	1542	390498	390673	388820	389267
39	ChrA	643771	1	[1,4]	1495.5	642813	643233	644240	644797
39	ChrA	294102	1	[2,3]	1284	294175	295312	293359	293560
39	ChrA	173255	1	[2,3]	4327	175276	175561	166985	175198
39	ChrC	1059216	1	[2,4]	1877	1057832	1058723	1060120	1060189
39	ChrE	1.06071e+06	1	[1,2]	954	1059634	1060827	1061113	1061256
39	ChrE	938142	1	[1,4]	778	937401	938104	938270	938791
39	ChrF	116198	1	[2,3]	1913.5	116483	117826	114967	115515
39	ChrG	1101312	1	[2,3]	3021	1102318	1103327	1099634	1099969
39	ChrG	763229	1	[1,3]	1027.5	761947	763483	763599	763886
39	ChrG	433948	1	[3,4]	4307.5	435713	436491	431133	432456
39	ChrG	1.33068e+06	1	[2,3]	975	1329809	1330581	1330581	1331759
39	ChrG	1368958	1	[2,3]	884	1367878	1369154	1369154	1369646
39	ChrH	693524	1	[1,3]	4018	694128	696937	689357	693672
40	ChrA	1.04025e+06	1	[1,2]	3035	1038253	1039219	1041627	1041915
40	ChrC	343949	1	[1,2]	1179.5	342825	343893	344394	344683
40	ChrC	579847	1	[1,3]	1430.5	580491	580634	579018	579246
40	ChrC	278177	1	[2,3]	3863.5	279167	281051	276044	276447
40	ChrF	164772	1	[2,3]	1782	164283	167044	163808	163955
40	ChrF	18821.2	1	[1,2]	1236.5	19185	19694	17793	18613
40	ChrF	829598	1	[1,4]	1087	829252	831030	829012	829096
40	ChrF	727581	1	[2,4]	1588.5	726677	726897	728081	728670
40	ChrF	697421	1	[2,4]	3219.5	695630	695993	698876	699186
40	ChrG	882701	1	[1,4]	657	882997	883062	881748	882997
40	ChrG	1447535	1	[1,3]	359	1447637	1447792	1447074	1447637
40	ChrG	813082	1	[3,4]	2350.5	813940	814574	811158	812655
40	ChrG	737868	1	[1,2]	4900	740167	740468	735006	735829
40	ChrH	512691	1	[1,2]	7412	508064	509906	515979	516815
40	ChrH	314934	1	[2,3]	1926.5	313659	314283	315561	316234
40	ChrH	454849	1	[2,4]	2500	455157	457041	453297	453901
41	ChrA	634365	1	[2,4]	2499.5	635348	635882	632186	634045
41	ChrA	757276	1	[1,4]	692.5	757277	757968	756583	757277
41	ChrA	1.08011e+06	1	[3,4]	2106	1078009	1080098	1080576	1081743
41	ChrA	501418	1	[1,2]	615.5	500627	501594	501610	501842
41	ChrC	166902	1	[1,3]	3721.5	167472	170053	164894	165188
41	ChrC	241545	1	[3,4]	4923.5	238983	239183	243651	244362
41	ChrE	675111	1	[1,3]	1627.5	674859	676991	673736	674859
41	ChrE	473878	1	[1,3]	3709	474424	477042	471048	473000
41	ChrE	372082	1	[2,3]	1555	372460	373259	370936	371673
41	ChrE	499446	1	[3,4]	2917.5	497812	498163	500430	501380
41	ChrF	971326	1	[1,2]	2721	972500	972874	969923	970009
41	ChrF	78296.2	1	[1,3]	3247.5	76206	77139	79505	80335
41	ChrF	895819	1	[2,3]	2971.5	895199	899410	893772	894894
41	ChrG	434966	1	[1,4]	4208.5	432827	432896	436516	437624
41	ChrG	1.32618e+06	1	[3,4]	2912.5	1324337	1325120	1327452	1327830
41	ChrG	1520262	1	[1,3]	1512	1520259	1521777	1518941	1520071
41	ChrG	963326	1	[2,3]	4085	965298	965439	960326	962241
41	ChrH	389100	1	[1,2]	1311	389356	390156	388070	388820
41	ChrH	1.12572e+06	1	[3,4]	2659.5	1124004	1124780	1125200	1128903
42	ChrA	127179	1	[2,3]	1289	127458	128189	126517	126552
42	ChrA	713274	1	[2,3]	1328.5	713596	714280	712266	712953
42	ChrA	205082	1	[1,2]	1403.5	205360	206208	203401	205360
42	ChrA	562624	1	[3,4]	759	561897	562593	562593	563415
42	ChrC	124444	1	[1,3]	1197	123597	124095	124949	125137
42	ChrC	831074	1	[2,3]	2382	831516	833013	829476	830289
42	ChrC	704705	1	[2,3]	1934.5	705300	706044	703252	704223
42	ChrC	892347	1	[2,3]	1606.5	892431	893869	890831	892256
42	ChrC	580882	1	[3,4]	3018.5	581768	583014	579009	579736
42	ChrE	652505	1	[1,4]	2218.5	651076	651715	652745	654483
42	ChrE	604002	1	[2,3]	2154.5	601648	604201	604392	605766
42	ChrE	1.16004e+06	1	[2,4]	2138	1158824	1159127	1159937	1162290
42	ChrF	161968	1	[1,4]	727	160977	162233	162233	162431
42	ChrF	958208	1	[1,4]	1732	957097	957588	958086	960063
42	ChrG	860209	1	[2,3]	2953.5	861181	862191	857444	860021
42	ChrG	320664	1	[2,3]	3242	321737	322833	318777	319309
42	ChrG	1.23132e+06	1	[1,3]	2128	1230952	1233811	1229572	1230935
42	ChrG	974634	1	[1,4]	909	974070	974288	974690	975486
42	ChrG	729416	1	[1,2]	2005	729815	731021	727011	729815
43	ChrA	107762	1	[3,4]	2629	105635	107260	108946	109207
43	ChrA	307596	1	[3,4]	420	307463	308148	307308	307463
43	ChrC	1.04112e+06	1	[3,4]	1240.5	1041417	1042056	1040055	1040937
43	ChrC	381605	1	[2,3]	2025.5	382034	383201	380478	380706
43	ChrC	950268	1	[1,3]	4023	948717	955842	948230	948283
43	ChrC	860843	1	[1,4]	3844	862530	863000	858462	859380
43	ChrC	451571	1	[2,3]	910.5	451857	452195	450884	451347
43	ChrE	1155030	1	[1,4]	1214	1154189	1154657	1155229	1156045
43	ChrE	359350	1	[1,2]	1672.5	360101	360271	358428	358599
43	ChrE	787230	1	[2,4]	1245.5	787641	788064	786004	787210
43	ChrE	366853	1	[1,2]	2134.5	365544	366027	367311	368529
43	ChrF	943232	1	[1,2]	2255.5	944118	944602	941081	943128
43	ChrG	1.20962e+06	1	[1,2]	1701.5	1208486	1209044	1210186	1210747
43	ChrG	1.29114e+06	1	[3,4]	4240	1288458	1289575	1292125	1294388
43	ChrG	1.64424e+06	1	[1,4]	1148.5	1644384	1645254	1643552	1643789
43	ChrG	188864	1	[1,3]	2168	186906	188653	189757	190138
43	ChrG	516135	1	[1,2]	1628.5	516560	517338	514747	515894
43	ChrG	1.39176e+06	1	[3,4]	4029.5	1389307	1390185	1392872	1394679
43	ChrH	1.03491e+06	1	[1,2]	1805.5	1033512	1034505	1034920	1036708
43	ChrH	262866	1	[1,4]	1781.5	261001	262950	263585	263929
43	ChrH	545426	1	[1,2]	1384	545628	546609	544144	545325
44	ChrA	622970	1	[1,4]	1172	623218	623895	622164	622605
44	ChrC	446192	1	[1,3]	3982	447964	448402	443935	444467
44	ChrE	927344	1	[1,3]	1122.5	927143	928668	926636	926930
44	ChrE	364539	1	[3,4]	614.5	364377	365316	364087	364377
44	ChrE	576383	1	[1,3]	2479.5	576666	578580	574641	575646
44	ChrE	861711	1	[1,3]	1972.5	862643	862752	859976	861474
44	ChrF	493986	1	[3,4]	423.5	493495	494054	494054	494342
44	ChrF	727389	1	[3,4]	1558	728081	728255	726543	726677
44	ChrF	557551	1	[1,3]	1264	556569	557269	557922	558444
44	ChrF	527382	1	[1,3]	2147.5	525322	527294	528131	528780
44	ChrG	1306836	1	[1,4]	1880	1305471	1306321	1307402	1308150
44	ChrG	822209	1	[1,3]	3256	820049	821113	823823	823851
44	ChrG	1.10045e+06	1	[1,2]	3317.5	1098703	1098881	1101901	1102318
44	ChrH	849802	1	[3,4]	955	850075	850483	849191	849457
44	ChrH	361484	1	[1,2]	253	361332	361382	361382	361838
45	ChrA	899044	1	[1,3]	1530.5	899312	900307	897844	898714
45	ChrC	373500	1	[3,4]	1552	373570	374981	372558	372889
45	ChrC	730434	1	[1,2]	652.5	729711	730505	730629	730892
45	ChrC	713826	1	[1,2]	3280	711439	712933	714732	716200
45	ChrC	1103003	1	[1,3]	2489	1101366	1102151	1103973	1104522
45	ChrC	596757	1	[3,4]	1001.5	596182	596330	597073	597442
45	ChrC	370783	1	[1,2]	1595.5	370838	372324	369178	370793
45	ChrE	472654	1	[1,4]	637.5	471776	472895	472895	473051
45	ChrE	952063	1	[2,3]	1020.5	952491	952656	951063	952043
45	ChrE	1.11443e+06	1	[3,4]	2430.5	1112961	1113459	1114718	1116563
45	ChrG	737371	1	[2,4]	1652	735876	737214	737818	738576
45	ChrG	706369	1	[1,2]	2852.5	707261	708330	704029	705857
45	ChrG	456700	1	[1,4]	912	456337	457975	456166	456322
45	ChrH	1.05098e+06	1	[2,3]	4426.5	1048550	1048983	1053103	1053283
46	ChrA	914338	1	[1,3]	2382.5	914939	916120	912574	913720
46	ChrA	538599	1	[1,4]	2144.5	536208	538846	539376	539967
46	ChrG	256618	1	[3,4]	2351.5	255195	255690	257703	257885
46	ChrG	1.50347e+06	1	[1,4]	2231	1504492	1504672	1502024	1502678
46	ChrG	1.30727e+06	1	[1,4]	3140	1305088	1306321	1308511	1309178
46	ChrG	902696	1	[2,4]	1290	902960	903723	901666	902437
46	ChrH	798773	1	[1,4]	910.5	798960	799497	798216	798420
47	ChrA	1.04233e+06	1	[1,4]	1111.5	1041627	1041915	1042701	1043064
47	ChrA	753226	1	[3,4]	2809.5	753817	755445	751391	752252
47	ChrC	564654	1	[1,4]	909	564782	565436	564181	564219
47	ChrC	718056	1	[1,4]	1294.5	718225	719181	716995	717822
47	ChrC	971570	1	[1,4]	173126	1057542	1058723	884771	885242
47	ChrH	705989	1	[2,3]	184658	798216	798420	612913	614406
47	ChrH	1.04076e+06	1	[3,4]	1081	1039982	1040462	1040867	1041739
47	ChrH	874451	1	[1,3]	67109.5	907583	908429	840369	841424
48	ChrC	801998	1	[2,3]	623	801433	801941	801979	802641
48	ChrC	713606	1	[3,4]	1230	713978	714465	712933	713050
48	ChrC	769379	1	[1,2]	1546.5	768199	769012	770072	770232
48	ChrC	907655	1	[1,3]	1531.5	906062	907717	908071	908771
48	ChrE	647478	1	[1,3]	2280.5	648177	649059	646100	646575
48	ChrE	1159596	1	[2,3]	3332	1160575	1161949	1157695	1158165
48	ChrH	874850	1	[1,2]	2905.5	873213	873582	875798	876808
48	ChrH	894849	1	[1,2]	1666.5	892920	895112	895298	896067
48	ChrH	361696	1	[2,4]	4417.5	363499	364310	358073	360901
49	ChrA	212927	1	[1,3]	1945.5	210123	213786	213855	213945
49	ChrA	1.03138e+06	1	[2,3]	1229.5	1029928	1031607	1031607	1032387
49	ChrA	1.08459e+06	1	[2,3]	881.5	1083420	1084873	1084873	1085183
49	ChrA	405070	1	[2,4]	1696.5	404849	406988	403595	404849
49	ChrE	595386	1	[1,3]	1137.5	594962	596948	594704	594931
49	ChrF	809293	1	[2,3]	1386.5	807854	809345	809442	810530
49	ChrG	761985	1	[2,4]	1460.5	760562	761947	761947	763483
49	ChrG	883099	1	[3,4]	1388.5	881748	883062	883375	884212
49	ChrG	1.17525e+06	1	[3,4]	1441	1175311	1176621	1173739	1175311
49	ChrG	821986	1	[2,3]	1972.5	820049	821951	822540	823405
49	ChrH	841750	1	[1,2]	1706	840369	841424	842454	842751
50	ChrC	368441	1	[1,3]	1960.5	368538	370305	367229	367693
50	ChrC	384914	1	[1,3]	1453.5	385582	385700	384150	384225
50	ChrC	850440	1	[1,2]	2010.5	849289	849581	850775	852116
50	ChrE	471878	1	[1,2]	1857.5	472718	472895	470879	471019
50	ChrE	1.08226e+06	1	[2,3]	2204.5	1080951	1081356	1083017	1083699
50	ChrE	596402	1	[2,3]	1861.5	597258	597408	594962	595981
50	ChrF	961197	1	[1,2]	5147.5	962872	964669	958125	959121
50	ChrG	266887	1	[2,4]	3767.5	267635	269907	264147	265860
50	ChrH	693514	1	[3,4]	3581	693672	696937	689953	693494
50	ChrH	362765	1	[2,3]	2279	363499	364310	361332	361919
50	ChrH	330002	1	[1,2]	4191.5	330705	333490	327420	328392
50	ChrH	546898	1	[3,4]	1234	547376	547653	545628	546933
50	ChrH	471480	1	[1,4]	1839	472178	472622	470161	470961
51	ChrC	727906	1	[3,4]	25154.5	738544	742422	714928	715729
51	ChrC	822281	1	[1,4]	1607.5	820817	822138	822501	823669
51	ChrF	135086	1	[2,3]	66479	167862	168788	100286	103406
51	ChrG	1361195	1	[2,3]	61005	1329626	1331759	1391618	1391777
51	ChrH	547775	1	[2,3]	94183.5	594552	595181	499858	501508
51	ChrH	724440	1	[2,3]	234652	605202	609027	841745	841787
51	ChrH	858075	1	[2,3]	26653.5	871142	871661	843285	846211
51	ChrH	307129	1	[1,2]	567	307321	307504	306584	307107
52	ChrA	141758	1	[2,3]	931.5	141669	142779	141066	141519
52	ChrA	757276	1	[1,2]	692.5	756583	757277	757277	757968
52	ChrA	108283	1	[1,4]	3893	106095	106578	109628	110831
52	ChrA	304505	1	[1,4]	2188	305376	305822	303013	303809
52	ChrC	465490	1	[1,3]	1068.5	465860	466188	464687	465224
52	ChrC	237517	1	[2,4]	4922	234511	235601	239512	240444
52	ChrC	708754	1	[2,3]	1105	708002	708401	708950	709663
52	ChrC	1.0597e+06	1	[1,2]	3401	1057409	1058595	1060120	1062686
52	ChrE	919867	1	[2,4]	2931.5	920639	922027	917457	919346
52	ChrE	764991	1	[1,4]	1384.5	763632	764965	765384	765982
52	ChrE	1.15974e+06	1	[3,4]	2988	1157695	1158800	1160255	1162216
52	ChrE	397998	1	[3,4]	1017	398041	398972	397252	397727
52	ChrF	18821.2	1	[2,3]	1236.5	19185	19694	17793	18613
52	ChrF	870246	1	[2,4]	2574	870643	872423	868394	869524
52	ChrG	1.30494e+06	1	[1,3]	1193.5	1304754	1306321	1303936	1304752
52	ChrG	389038	1	[1,2]	2103.5	387102	388870	389575	390604
52	ChrG	1.24897e+06	1	[2,3]	1619.5	1247120	1249204	1249612	1249951
52	ChrH	550134	1	[2,4]	1435	549330	549503	550287	551416
53	ChrA	416319	1	[2,4]	2358.5	415050	415229	417284	417712
53	ChrA	1.10083e+06	1	[2,3]	2037.5	1099482	1100148	1101777	1101928
53	ChrA	1.05016e+06	1	[1,3]	826	1050425	1050716	1049403	1050086
53	ChrC	897299	1	[1,4]	1294.5	896487	896817	897465	898428
53	ChrC	455410	1	[1,3]	1981	454396	454443	456022	456779
53	ChrE	423883	1	[2,3]	1636.5	424196	425206	422355	423774
53	ChrE	665752	1	[2,3]	734	665333	665437	665844	666394
53	ChrE	251059	1	[2,4]	1854	249857	250407	251918	252054
53	ChrE	365575	1	[1,3]	1456.5	366027	366579	364377	365316
53	ChrE	100418	1	[1,3]	1187.5	100726	101297	99606	100042
53	ChrF	86206	1	[3,4]	1302	86631	87083	85001	86109
53	ChrF	875340	1	[1,3]	2241	873935	874505	876306	876616
53	ChrF	632081	1	[1,2]	468.5	632146	632485	631548	632146
53	ChrG	1.22833e+06	1	[2,3]	3135	1226538	1226980	1229572	1230216
53	ChrG	1378534	1	[2,4]	974	1378799	1379243	1377990	1378104
53	ChrG	1.21467e+06	1	[2,4]	789.5	1214129	1214426	1214426	1215708
53	ChrG	684325	1	[3,4]	2282	685226	685706	682995	683373
53	ChrG	75014.5	1	[3,4]	1092	75265	75856	73749	75188
53	ChrG	1094312	1	[3,4]	1404	1094285	1095743	1093405	1093815
53	ChrG	955406	1	[2,3]	3860.5	957135	957537	953137	953814
53	ChrG	886059	1	[2,4]	1747.5	886472	887394	884409	885962
53	ChrH	471016	1	[2,3]	2768.5	469294	469969	472178	472622
53	ChrH	321436	1	[2,4]	1017.5	321725	322164	320129	321725
53	ChrH	586084	1	[1,4]	1550.5	586792	586927	585068	585550
53	ChrH	515605	1	[1,4]	1361	515756	516815	514472	515377
54	ChrA	320552	1	[2,3]	638	320200	320266	320667	321075
54	ChrA	869589	1	[2,3]	2705.5	870454	871430	868154	868319
54	ChrA	1.05142e+06	1	[1,4]	1563.5	1051984	1052426	1050520	1050763
54	ChrC	563511	1	[1,3]	2042	562204	562776	564282	564782
54	ChrC	884408	1	[2,3]	845	883630	884342	884771	884891
54	ChrC	652137	1	[1,2]	2811	650248	651215	652794	654291
54	ChrC	206302	1	[1,4]	2837.5	207195	208246	204050	205716
54	ChrE	474210	1	[1,3]	1828.5	473051	473540	474424	475824
54	ChrE	386139	1	[3,4]	2122	386787	387613	384628	385528
54	ChrF	869463	1	[2,3]	3159.5	870643	871442	867571	868195
54	ChrG	1.10333e+06	1	[1,4]	3282.5	1104376	1105567	1101477	1101901
54	ChrG	1501058	1	[2,4]	2657	1502095	1502678	1499368	1500091
54	ChrG	796789	1	[1,4]	896.5	795979	796703	797039	797436
54	ChrG	614160	1	[2,3]	1318	613118	613884	614718	614920
54	ChrG	1.06306e+06	1	[2,3]	4573.5	1065181	1065503	1060690	1060847
54	ChrG	956092	1	[2,3]	3629	957537	958275	953878	954676
54	ChrG	559335	1	[3,4]	4089.5	560443	562316	556662	557918
54	ChrG	1.56238e+06	1	[2,4]	330.5	1562390	1562694	1562155	1562268
54	ChrH	868257	1	[1,2]	4090.5	865755	866668	869462	871142
54	ChrH	916348	1	[2,3]	528	916393	916832	915776	916393
55	ChrA	110179	1	[2,3]	1085.5	109102	110171	110613	110831
55	ChrA	708997	1	[1,2]	3820	706380	707794	710313	711501
55	ChrC	351600	1	[2,3]	4388	348756	350056	353700	353888
55	ChrC	893536	1	[1,4]	1067.5	892370	893635	893869	894271
55	ChrF	48405.2	1	[2,3]	2250.5	46878	47682	49218	49843
55	ChrF	556810	1	[1,4]	1667	557364	557922	555767	556185
55	ChrF	528422	1	[1,4]	3683	525866	527294	529393	531133
55	ChrF	480546	1	[2,3]	3039.5	481278	482853	478118	479934
55	ChrF	639606	1	[1,4]	4725	641141	642797	635811	638677
55	ChrF	702541	1	[1,3]	1401.5	701598	702082	702872	703611
55	ChrF	815074	1	[2,3]	2626.5	813438	814083	815899	816875
55	ChrG	177916	1	[1,4]	563.5	177150	178118	178118	178277
55	ChrG	960569	1	[1,4]	1392.5	960235	962295	959755	959990
55	ChrH	896714	1	[1,3]	2164	897543	898049	895197	896067
55	ChrH	634140	1	[1,3]	3786	634796	637269	630765	633728
56	ChrC	658094	1	[1,2]	2010	656775	657402	658702	659495
56	ChrC	814196	1	[2,3]	1369.5	813093	813930	814386	815376
56	ChrC	1.01279e+06	1	[2,4]	1344	1013426	1013491	1012060	1012169
56	ChrC	1.11529e+06	1	[2,4]	2379.5	1115555	1117409	1114090	1114115
56	ChrE	921623	1	[1,4]	3148.5	919458	920639	922962	923432
56	ChrF	755222	1	[3,4]	904	754253	755286	755384	755963
56	ChrG	682339	1	[1,4]	936	682649	682965	681124	682618
56	ChrG	657754	1	[1,4]	3522.5	653712	658274	659353	659678
56	ChrH	300877	1	[1,3]	4105.5	298547	299101	302441	303418
56	ChrH	916189	1	[2,3]	1294	916393	917279	915308	915776
56	ChrH	829333	1	[1,4]	1696.5	827734	829236	829991	830372
56	ChrH	1.06958e+06	1	[1,4]	1657.5	1070122	1070688	1068380	1069115
57	ChrA	933223	1	[2,4]	2158.5	931521	932766	934103	934501
57	ChrA	1.01969e+06	1	[1,2]	2892.5	1020541	1021732	1017369	1019119
57	ChrA	623248	1	[2,3]	1959	621931	622605	623218	625236
57	ChrA	108278	1	[3,4]	2717.5	106578	107260	109102	110171
57	ChrC	906188	1	[2,4]	2563.5	904456	905356	907222	907717
57	ChrC	713234	1	[1,3]	1976	711558	712933	713978	714465
57	ChrE	1.00628e+06	1	[2,4]	2314	1007262	1007607	1004864	1005377
57	ChrE	789580	1	[2,4]	2648	790645	791164	788064	788449
57	ChrE	356778	1	[3,4]	1712	355449	356394	357301	357966
57	ChrF	121004	1	[1,2]	3933	121639	124301	118322	119752
57	ChrF	727700	1	[3,4]	1524	726677	727200	728255	728670
57	ChrF	75745	1	[2,3]	3390	77139	77741	72958	75142
57	ChrG	984921	1	[1,3]	1056	984306	984480	984480	986418
57	ChrG	911895	1	[1,4]	1187.5	911183	911419	912384	912593
57	ChrG	1.54953e+06	1	[1,2]	2676	1549642	1552087	1547739	1548638
57	ChrG	775239	1	[1,4]	1782.5	775494	776767	774057	774639
57	ChrG	1.1541e+06	1	[2,4]	1464.5	1152868	1153877	1153877	1155797
57	ChrH	362810	1	[1,2]	2761	361021	361838	363499	364882
57	ChrH	716081	1	[1,2]	2279.5	714700	715183	716721	717721
58	ChrA	447421	1	[1,2]	1194.5	446630	447018	447629	448408
58	ChrC	556522	1	[2,4]	1212	556786	557471	555800	556033
58	ChrC	884899	1	[1,4]	1849.5	883607	884342	885404	886244
58	ChrC	506732	1	[2,4]	1341	505903	506221	507260	507546
58	ChrC	727872	1	[1,3]	2238.5	726626	726879	728604	729378
58	ChrE	475904	1	[1,2]	1560	476384	476984	474424	475824
58	ChrE	635642	1	[2,3]	2579	634287	634417	635817	638045
58	ChrF	90681.8	1	[1,3]	2858.5	91411	92811	87355	91150
58	ChrF	69249	1	[1,3]	2781	69630	71649	67441	68276
58	ChrF	158612	1	[1,3]	1897.5	159507	159615	157545	157782
58	ChrF	972603	1	[3,4]	1050	972874	973382	971851	972305
58	ChrG	1291906	1	[3,4]	2730	1290274	1290808	1292125	1294417
58	ChrG	1.36087e+06	1	[1,2]	3501	1362282	1362966	1358482	1359764
58	ChrG	911090	1	[3,4]	2096.5	909776	910308	911907	912370
58	ChrG	1.15429e+06	1	[3,4]	1827.5	1152868	1153877	1154603	1155797
58	ChrG	99811.2	1	[3,4]	919.5	99794	100748	99062	99641
58	ChrG	821925	1	[2,4]	2688.5	823162	823377	820049	821113
58	ChrG	1.20893e+06	1	[3,4]	1894.5	1207479	1208486	1209637	1210117
58	ChrH	875911	1	[1,4]	1457	876239	877040	875037	875328
59	ChrC	556492	1	[3,4]	2558.5	557471	558071	555097	555328
59	ChrC	646884	1	[1,4]	2532	645119	646117	648133	648167
59	ChrE	1045306	1	[1,3]	1653	1044387	1044572	1045476	1046789
59	ChrE	936694	1	[2,4]	2685	937819	938254	934674	936029
59	ChrE	504171	1	[1,3]	1210	504265	505287	503335	503797
59	ChrE	384744	1	[3,4]	829	384032	384628	384790	385528
59	ChrE	916697	1	[2,4]	2828.5	917457	918765	914915	915650
59	ChrF	498976	1	[2,3]	2199.5	499815	500336	497794	497958
59	ChrG	1112502	1	[1,3]	213	1112529	1112688	1112262	1112529
59	ChrG	978933	1	[1,3]	1022	979134	979754	978093	978751
59	ChrH	875270	1	[1,4]	811.5	875553	875798	874691	875037
59	ChrH	747841	1	[3,4]	884.5	747263	747534	748256	748310
59	ChrH	725339	1	[1,3]	1740.5	726066	726353	723741	725197
59	ChrH	270826	1	[1,2]	2438	271921	272170	269494	269721
60	ChrA	709267	1	[2,3]	2765	707807	707962	710094	711205
60	ChrA	761023	1	[1,4]	1689.5	759996	760361	761749	761987
60	ChrC	514196	1	[1,2]	1159.5	513450	513783	514478	515074
60	ChrC	715093	1	[3,4]	1743	713978	714465	715729	716200
60	ChrC	907695	1	[2,4]	1521.5	908071	908841	906062	907807
60	ChrC	445035	1	[3,4]	2979.5	446312	446737	442623	444467
60	ChrE	1.15134e+06	1	[1,2]	873.5	1151534	1152022	1150275	1151534
60	ChrE	1140161	1	[2,3]	341	1139897	1140084	1140084	1140579
60	ChrF	522635	1	[1,3]	3571.5	520372	521326	523564	525277
60	ChrF	964711	1	[2,3]	2002	962828	964592	964815	966609
60	ChrF	164914	1	[1,2]	1737	164283	167282	163808	164283
60	ChrG	543599	1	[1,2]	854	542612	543732	543732	544320
60	ChrG	1.17489e+06	1	[1,3]	1889.5	1175311	1176350	1173739	1174143
60	ChrG	320376	1	[1,3]	1207	319401	320143	320511	321447
60	ChrG	1.47586e+06	1	[3,4]	2380.5	1476687	1477411	1474083	1475254
60	ChrH	877088	1	[1,3]	2612	875553	876011	877398	879390
61	ChrA	302575	1	[1,2]	777.5	301963	302409	302409	303518
61	ChrA	462737	1	[3,4]	1369.5	461807	462298	463149	463695
61	ChrA	712315	1	[1,3]	602	712266	712966	711762	712266
61	ChrA	1.01533e+06	1	[1,4]	228	1015287	1015594	1015138	1015287
61	ChrA	925984	1	[1,4]	1450	924461	926057	926382	927036
61	ChrA	145718	1	[1,4]	2223.5	146761	146899	143683	145530
61	ChrC	820078	1	[1,4]	427	819748	819980	820198	820384
61	ChrC	526874	1	[1,2]	3869	528299	529317	524788	525090
61	ChrC	712928	1	[2,4]	1364.5	713242	713978	711558	712933
61	ChrC	621115	1	[2,4]	2328	618645	621257	621257	623301
61	ChrC	423897	1	[3,4]	2082.5	422382	423329	424657	425219
61	ChrC	125260	1	[2,4]	747.5	125137	126130	124635	125137
61	ChrE	1.15317e+06	1	[3,4]	490	1152855	1152992	1152992	1153835
61	ChrE	1.04544e+06	1	[2,4]	1231	1044572	1045080	1045325	1046789
61	ChrE	1.03557e+06	1	[1,3]	5125.5	1037051	1039212	1032475	1033537
61	ChrE	1.10003e+06	1	[2,4]	1847.5	1098707	1099499	1100621	1101280
61	ChrF	820496	1	[1,4]	1363.5	819666	819963	820824	821532
61	ChrF	727525	1	[3,4]	2490.5	728255	729286	726197	726363
61	ChrF	808634	1	[1,4]	755.5	807854	808659	808679	809345
61	ChrG	641221	1	[3,4]	915.5	640731	640795	641271	642086
61	ChrG	1.06239e+06	1	[1,4]	1715.5	1060910	1062147	1063121	1063367
61	ChrG	1.11183e+06	1	[1,2]	749	1111297	1111623	1111623	1112795
61	ChrG	1.26479e+06	1	[2,3]	832.5	1264679	1265729	1264064	1264679
61	ChrH	715808	1	[2,4]	1934.5	714328	715354	716178	717373
61	ChrH	747837	1	[1,4]	1426	746714	747534	748433	748667
61	ChrH	258862	1	[2,3]	583.5	258253	258887	258888	259419
61	ChrH	664576	1	[1,2]	2954	665471	666636	662977	663222
62	ChrA	916540	1	[3,4]	1765.5	917295	917550	914939	916375
62	ChrA	432177	1	[1,3]	4382.5	429532	430440	433941	434796
62	ChrA	383674	1	[3,4]	3019	384951	385417	381980	382350
62	ChrC	699607	1	[1,3]	1581	699600	701195	698588	699045
62	ChrC	428991	1	[1,2]	1475.5	429103	430355	427636	428871
62	ChrC	361621	1	[2,4]	384.5	361367	361490	361784	361842
62	ChrC	714038	1	[2,4]	3571.5	711439	713065	715612	716035
62	ChrC	823964	1	[1,3]	2340	822171	823416	824862	825405
62	ChrC	555636	1	[1,4]	848	556045	556076	555097	555328
62	ChrC	418437	1	[2,4]	1182.5	417497	418194	418194	419862
62	ChrE	1.14932e+06	1	[1,3]	4915	1146717	1147009	1151534	1152022
62	ChrE	717719	1	[2,3]	7574.5	713632	714232	721234	721779
62	ChrF	48108.8	1	[2,4]	1906.5	49037	49087	46878	47433
62	ChrF	829651	1	[2,3]	1158.5	829430	831030	828891	829252
62	ChrG	1486352	1	[3,4]	2003	1485215	1485486	1487113	1487594
62	ChrG	1.14025e+06	1	[3,4]	7738.5	1135652	1137114	1143917	1144326
62	ChrG	724242	1	[3,4]	5036	726080	727440	721001	722447
62	ChrG	1105650	1	[1,2]	1976	1106189	1107087	1104232	1105092
62	ChrH	635555	1	[2,4]	2246.5	636426	636931	634381	634483
62	ChrH	1059766	1	[1,2]	1365	1058774	1059393	1060312	1060585
62	ChrH	739840	1	[1,2]	3620.5	737772	738288	741047	742254
62	ChrH	539404	1	[2,4]	1485	538572	538751	539642	540651
63	ChrA	611072	1	[1,4]	1853	610041	610250	611210	612787
63	ChrA	460939	1	[2,3]	775.5	460059	461043	461076	461577
63	ChrA	450397	1	[1,2]	489.5	450211	451073	450094	450211
63	ChrC	814479	1	[2,3]	1479	814697	815740	813093	814386
63	ChrC	180546	1	[2,3]	1807	178254	181030	181148	181750
63	ChrC	419937	1	[1,2]	1817.5	418194	419862	420388	421303
63	ChrE	1.01872e+06	1	[1,3]	1585.5	1019332	1019695	1017565	1018291
63	ChrE	1.15291e+06	1	[2,3]	1014	1152137	1152662	1152992	1153835
63	ChrE	438083	1	[1,4]	574.5	437524	438067	438067	438673
63	ChrF	902928	1	[3,4]	1549	901856	902451	903411	903994
63	ChrF	866413	1	[1,2]	2087.5	864234	866505	867355	867559
63	ChrG	1.20331e+06	1	[2,4]	1470	1201827	1203330	1203552	1204545
63	ChrG	953840	1	[2,3]	693	953814	954558	953172	953814
63	ChrG	1.28667e+06	1	[1,3]	2477.5	1284823	1286035	1287812	1288001
63	ChrG	1.45982e+06	1	[1,3]	3106.5	1458232	1458301	1461103	1461643
[truncated: 2,157 more rows]
