# Supplementary material for: Lessons from the meiotic recombination landscape of the ZMM deficient budding yeast Lachancea waltii
Source: PLoS Genet. 2023 Jan 6;19(1):e1010592. doi: 10.1371/journal.pgen.1010592 (PMC9851511; doi:10.1371/journal.pgen.1010592)
Supplement: S8 Table — (XLSX) [file pgen.1010592.s008.xlsx]

## Sheet: Sheet1
Table S8. Simple gene conversion and CO associated gene coversion events detected across the 192 tetrads (ReCombine output, Anderson et al. 2011).
Chromosome	Size (bp)	Event type
1	55	GCco
3	112	GCco
3	128	GCco
1	162	GCco
8	189.5	GCco
7	213	GCco
3	215	GCco
5	225	GCco
1	228	GCco
8	253	GCco
8	255	GCco
1	267	GCco
7	315.5	GCco
6	316.5	GCco
7	330.5	GCco
6	334	GCco
5	341	GCco
5	344.5	GCco
7	347	GCco
7	359	GCco
3	384.5	GCco
7	386	GCco
8	397	GCco
6	402	GCco
1	411.5	GCco
3	415	GCco
3	417.5	GCco
1	420	GCco
6	421.5	GCco
7	423	GCco
6	423.5	GCco
3	427	GCco
3	445.5	GCco
3	451	GCco
6	452	GCco
5	453	GCco
7	455	GCco
1	464.5	GCco
6	465	GCco
5	466	GCco
6	468.5	GCco
8	470	GCco
1	489	GCco
1	489.5	GCco
5	490	GCco
7	491.5	GCco
5	493.5	GCco
1	496.5	GCco
6	499	GCco
7	499.5	GCco
5	505.5	GCco
1	506	GCco
5	510	GCco
7	511	GCco
8	517	GCco
5	522.5	GCco
6	523.5	GCco
8	528	GCco
5	529.5	GCco
7	529.5	GCco
6	530	GCco
3	536	GCco
7	538.5	GCco
7	539.5	GCco
6	540.5	GCco
3	544.5	GCco
7	549	GCco
5	558.5	GCco
8	559.5	GCco
8	560	GCco
8	561	GCco
7	563.5	GCco
7	565.5	GCco
8	567	GCco
5	574.5	GCco
7	577	GCco
5	580.5	GCco
8	581.5	GCco
8	581.5	GCco
7	582.5	GCco
8	583.5	GCco
8	591.5	GCco
7	593.5	GCco
8	595	GCco
3	596	GCco
6	599	GCco
6	600.5	GCco
1	602	GCco
3	602	GCco
5	606.5	GCco
3	607	GCco
5	607.5	GCco
5	614.5	GCco
8	614.5	GCco
1	615.5	GCco
5	617.5	GCco
3	621.5	GCco
3	623	GCco
3	626	GCco
5	629	GCco
6	629.5	GCco
7	629.5	GCco
3	632.5	GCco
3	632.5	GCco
3	636	GCco
5	637.5	GCco
1	638	GCco
3	641.5	GCco
1	646.5	GCco
6	648	GCco
7	648	GCco
8	649	GCco
8	650	GCco
7	652	GCco
3	652.5	GCco
8	653	GCco
7	654	GCco
7	657	GCco
1	659	GCco
3	661.5	GCco
6	662.5	GCco
8	667.5	GCco
8	668.5	GCco
1	670.5	GCco
1	672	GCco
8	675	GCco
6	679	GCco
3	679.5	GCco
6	690	GCco
3	691	GCco
7	691.5	GCco
1	692.5	GCco
1	692.5	GCco
1	692.5	GCco
3	693	GCco
5	693	GCco
7	693	GCco
6	693.5	GCco
3	694	GCco
8	694	GCco
8	695	GCco
3	696.5	GCco
6	702	GCco
1	703.5	GCco
7	703.5	GCco
8	709.5	GCco
8	709.5	GCco
6	713.5	GCco
7	719.5	GCco
7	724	GCco
6	727	GCco
8	727.5	GCco
5	734	GCco
1	741	GCco
1	743.5	GCco
5	744.5	GCco
3	747.5	GCco
5	748	GCco
7	749	GCco
7	752	GCco
5	754	GCco
6	754.5	GCco
6	755.5	GCco
3	756	GCco
7	757	GCco
1	759	GCco
6	763.5	GCco
7	768.5	GCco
1	769	GCco
1	775.5	GCco
1	777.5	GCco
5	778	GCco
6	778.5	GCco
3	781	GCco
5	782.5	GCco
8	782.5	GCco
7	785	GCco
1	787.5	GCco
3	788.5	GCco
7	789.5	GCco
3	790	GCco
5	790	GCco
8	791	GCco
1	794.5	GCco
7	794.5	GCco
1	797	GCco
1	797	GCco
3	797	GCco
1	799.5	GCco
8	800.5	GCco
5	802	GCco
5	804	GCco
5	805	GCco
1	807.5	GCco
8	808	GCco
8	810.5	GCco
8	811.5	GCco
8	816	GCco
1	816.5	GCco
8	818.5	GCco
6	821.5	GCco
8	822.5	GCco
1	824	GCco
8	824.5	GCco
1	826	GCco
5	829	GCco
1	829.5	GCco
1	830	GCco
7	832	GCco
7	832.5	GCco
3	833.5	GCco
8	834	GCco
5	836	GCco
5	838	GCco
1	840.5	GCco
6	841	GCco
3	845	GCco
3	848	GCco
3	849	GCco
3	850	GCco
3	851.5	GCco
3	851.5	GCco
3	853	GCco
7	854	GCco
3	855.5	GCco
5	856	GCco
1	856.5	GCco
3	856.5	GCco
5	856.5	GCco
6	860	GCco
3	860.5	GCco
6	861	GCco
7	863	GCco
1	865	GCco
3	871.5	GCco
5	873.5	GCco
1	874	GCco
1	874	GCco
7	874.5	GCco
8	875	GCco
5	875.5	GCco
7	876	GCco
3	876.5	GCco
5	876.5	GCco
1	881.5	GCco
5	881.5	GCco
5	882	GCco
6	882.5	GCco
3	883	GCco
7	884	GCco
8	884.5	GCco
8	884.5	GCco
5	887.5	GCco
7	887.5	GCco
8	888	GCco
7	889	GCco
5	891.5	GCco
1	893	GCco
7	894	GCco
1	896	GCco
7	896.5	GCco
1	899.5	GCco
1	901.5	GCco
6	904	GCco
7	905.5	GCco
3	909	GCco
5	909	GCco
7	909	GCco
3	910.5	GCco
7	910.5	GCco
8	910.5	GCco
8	910.5	GCco
7	912	GCco
1	912.5	GCco
3	912.5	GCco
7	914.5	GCco
7	915.5	GCco
6	919.5	GCco
7	919.5	GCco
1	920	GCco
5	921	GCco
3	924	GCco
8	924.5	GCco
7	925	GCco
7	927	GCco
7	928.5	GCco
5	929	GCco
1	931.5	GCco
6	931.5	GCco
3	932	GCco
3	932.5	GCco
5	932.5	GCco
1	933	GCco
7	936	GCco
6	936.5	GCco
7	937.5	GCco
7	939	GCco
5	940.5	GCco
7	941	GCco
7	942	GCco
8	945	GCco
3	947.5	GCco
8	948	GCco
7	951	GCco
3	951.5	GCco
3	952.5	GCco
6	952.5	GCco
7	953.5	GCco
5	954	GCco
1	954.5	GCco
8	955	GCco
3	957.5	GCco
7	960	GCco
5	962	GCco
1	963.5	GCco
7	964.5	GCco
8	969	GCco
6	971.5	GCco
5	972	GCco
3	973.5	GCco
7	974	GCco
1	975	GCco
7	975	GCco
7	976	GCco
8	977	GCco
7	978	GCco
7	981	GCco
6	981.5	GCco
1	982	GCco
1	982.5	GCco
7	984.5	GCco
7	986.5	GCco
7	986.5	GCco
8	987	GCco
5	987.5	GCco
1	988.5	GCco
1	989.5	GCco
3	989.5	GCco
8	991	GCco
8	992	GCco
5	992.5	GCco
3	996	GCco
5	996	GCco
6	996	GCco
3	996.5	GCco
6	996.5	GCco
8	996.5	GCco
8	998	GCco
8	998.5	GCco
1	999	GCco
1	999	GCco
7	999	GCco
8	1000.5	GCco
8	1001	GCco
3	1001.5	GCco
5	1001.5	GCco
3	1003	GCco
8	1005	GCco
6	1006	GCco
7	1009	GCco
3	1009.5	GCco
5	1010	GCco
3	1010.5	GCco
5	1014	GCco
8	1015.5	GCco
7	1016	GCco
1	1016.5	GCco
5	1017	GCco
8	1017.5	GCco
8	1017.5	GCco
1	1020	GCco
3	1020	GCco
5	1020.5	GCco
3	1021.5	GCco
1	1022	GCco
3	1022	GCco
7	1022	GCco
8	1024	GCco
3	1026.5	GCco
3	1027.5	GCco
7	1027.5	GCco
7	1032	GCco
7	1032	GCco
6	1033.5	GCco
1	1034.5	GCco
8	1034.5	GCco
3	1035.5	GCco
3	1037	GCco
8	1037	GCco
3	1037.5	GCco
6	1038	GCco
3	1039	GCco
6	1040.5	GCco
3	1041.5	GCco
3	1041.5	GCco
7	1041.5	GCco
8	1042	GCco
7	1043	GCco
5	1043.5	GCco
5	1044.5	GCco
1	1045	GCco
7	1045	GCco
6	1045.5	GCco
7	1049.5	GCco
6	1050	GCco
8	1051.5	GCco
7	1053	GCco
3	1055	GCco
7	1056	GCco
1	1057	GCco
1	1058.5	GCco
7	1058.5	GCco
8	1058.5	GCco
6	1062.5	GCco
6	1063.5	GCco
3	1066	GCco
3	1067.5	GCco
8	1068	GCco
3	1068.5	GCco
7	1069.5	GCco
1	1073.5	GCco
6	1075.5	GCco
8	1079	GCco
8	1081	GCco
1	1085.5	GCco
8	1086.5	GCco
6	1087	GCco
1	1088.5	GCco
7	1090	GCco
5	1092	GCco
7	1092	GCco
7	1092	GCco
6	1093	GCco
5	1094	GCco
7	1094.5	GCco
3	1095.5	GCco
3	1096.5	GCco
6	1096.5	GCco
3	1098.5	GCco
1	1099.5	GCco
6	1102	GCco
3	1102.5	GCco
3	1103	GCco
3	1105	GCco
1	1105.5	GCco
3	1106.5	GCco
5	1107	GCco
1	1108	GCco
8	1109	GCco
1	1111.5	GCco
5	1112.5	GCco
1	1113.5	GCco
1	1118.5	GCco
7	1118.5	GCco
1	1119	GCco
3	1119.5	GCco
7	1120	GCco
7	1122	GCco
3	1122.5	GCco
5	1122.5	GCco
7	1123	GCco
7	1123	GCco
7	1124	GCco
5	1125	GCco
7	1125	GCco
1	1130	GCco
1	1130	GCco
6	1132.5	GCco
3	1136.5	GCco
5	1137.5	GCco
1	1138	GCco
8	1138.5	GCco
6	1140.5	GCco
7	1141	GCco
3	1141.5	GCco
5	1141.5	GCco
7	1143	GCco
7	1148	GCco
7	1148.5	GCco
8	1150	GCco
1	1151.5	GCco
7	1152.5	GCco
8	1153	GCco
6	1158.5	GCco
7	1158.5	GCco
3	1159.5	GCco
6	1159.5	GCco
5	1160	GCco
6	1161	GCco
1	1162	GCco
7	1164	GCco
1	1167	GCco
3	1168.5	GCco
7	1168.5	GCco
3	1170	GCco
6	1170.5	GCco
5	1171	GCco
7	1171	GCco
7	1171.5	GCco
1	1172	GCco
7	1172	GCco
7	1174	GCco
7	1176.5	GCco
7	1177	GCco
3	1177.5	GCco
7	1177.5	GCco
3	1178.5	GCco
7	1178.5	GCco
3	1179.5	GCco
8	1180.5	GCco
7	1181	GCco
3	1182.5	GCco
6	1182.5	GCco
7	1182.5	GCco
1	1183.5	GCco
6	1184	GCco
8	1184	GCco
5	1187.5	GCco
7	1187.5	GCco
5	1188	GCco
5	1188	GCco
3	1190	GCco
3	1191.5	GCco
3	1192	GCco
7	1193.5	GCco
3	1194	GCco
1	1194.5	GCco
8	1194.5	GCco
7	1195.5	GCco
3	1197	GCco
3	1197	GCco
6	1199	GCco
8	1199	GCco
5	1200.5	GCco
6	1200.5	GCco
3	1201	GCco
8	1201	GCco
7	1201.5	GCco
5	1204	GCco
5	1206	GCco
7	1206	GCco
7	1207	GCco
7	1209	GCco
5	1210	GCco
3	1211	GCco
6	1211	GCco
7	1211	GCco
5	1211.5	GCco
3	1212	GCco
8	1212	GCco
5	1214	GCco
7	1214	GCco
3	1214.5	GCco
3	1217.5	GCco
8	1219	GCco
1	1220	GCco
5	1220.5	GCco
6	1222	GCco
6	1222	GCco
7	1224.5	GCco
7	1225	GCco
3	1225.5	GCco
7	1226	GCco
1	1226.5	GCco
3	1226.5	GCco
8	1227	GCco
7	1227.5	GCco
7	1228	GCco
1	1228.5	GCco
7	1228.5	GCco
1	1229.5	GCco
3	1230	GCco
3	1230	GCco
5	1231	GCco
6	1231	GCco
8	1234	GCco
5	1234.5	GCco
7	1234.5	GCco
6	1236.5	GCco
6	1236.5	GCco
1	1239	GCco
3	1239	GCco
3	1240.5	GCco
7	1241.5	GCco
8	1242	GCco
3	1243	GCco
1	1244.5	GCco
1	1245	GCco
5	1245.5	GCco
5	1245.5	GCco
1	1247.5	GCco
7	1247.5	GCco
7	1248	GCco
7	1254	GCco
3	1254.5	GCco
3	1256.5	GCco
5	1257.5	GCco
1	1258	GCco
1	1259.5	GCco
3	1260	GCco
1	1260.5	GCco
1	1262	GCco
3	1263	GCco
8	1263	GCco
1	1264	GCco
6	1264	GCco
3	1265	GCco
3	1265.5	GCco
6	1266	GCco
7	1266	GCco
7	1266.5	GCco
3	1269	GCco
7	1270.5	GCco
8	1270.5	GCco
7	1271.5	GCco
5	1276.5	GCco
6	1278	GCco
6	1278.5	GCco
3	1280.5	GCco
1	1281	GCco
6	1281	GCco
1	1281.5	GCco
6	1283	GCco
7	1283	GCco
1	1284	GCco
7	1284	GCco
3	1284.5	GCco
3	1287	GCco
7	1287	GCco
3	1288	GCco
5	1288.5	GCco
1	1289	GCco
8	1289	GCco
7	1290	GCco
5	1292	GCco
8	1294	GCco
3	1294.5	GCco
3	1294.5	GCco
6	1296	GCco
5	1296.5	GCco
6	1300.5	GCco
6	1302	GCco
8	1302	GCco
7	1302.5	GCco
7	1302.5	GCco
1	1303	GCco
1	1304	GCco
1	1305.5	GCco
8	1307.5	GCco
3	1308	GCco
8	1308	GCco
3	1309	GCco
1	1309.5	GCco
8	1311	GCco
7	1311.5	GCco
5	1312	GCco
5	1312.5	GCco
1	1313	GCco
7	1313	GCco
7	1313.5	GCco
8	1316.5	GCco
7	1317	GCco
7	1318	GCco
8	1318	GCco
6	1318.5	GCco
8	1324	GCco
3	1325	GCco
6	1326	GCco
5	1327	GCco
7	1327	GCco
1	1328.5	GCco
8	1328.5	GCco
3	1329	GCco
6	1330	GCco
7	1330	GCco
7	1331	GCco
1	1334	GCco
3	1334	GCco
5	1336	GCco
7	1336	GCco
1	1338.5	GCco
5	1339.5	GCco
3	1341	GCco
7	1341	GCco
3	1341.5	GCco
8	1341.5	GCco
8	1342	GCco
5	1342.5	GCco
5	1342.5	GCco
6	1343	GCco
7	1343	GCco
3	1344	GCco
3	1344	GCco
8	1345	GCco
7	1346.5	GCco
7	1348	GCco
7	1348	GCco
8	1349	GCco
7	1351.5	GCco
1	1352.5	GCco
3	1352.5	GCco
3	1354	GCco
1	1354.5	GCco
3	1355	GCco
7	1355	GCco
1	1355.5	GCco
3	1359	GCco
5	1359	GCco
6	1359.5	GCco
7	1360	GCco
8	1360.5	GCco
8	1361	GCco
1	1362.5	GCco
8	1363	GCco
6	1363.5	GCco
7	1363.5	GCco
3	1364.5	GCco
8	1365	GCco
3	1365.5	GCco
3	1367	GCco
5	1367.5	GCco
3	1369	GCco
1	1369.5	GCco
3	1369.5	GCco
7	1369.5	GCco
7	1369.5	GCco
3	1370.5	GCco
8	1373	GCco
3	1374.5	GCco
7	1374.5	GCco
5	1376	GCco
5	1376.5	GCco
1	1381	GCco
1	1382	GCco
8	1382	GCco
7	1383	GCco
7	1383.5	GCco
3	1384	GCco
8	1384	GCco
5	1384.5	GCco
8	1386	GCco
3	1386.5	GCco
6	1386.5	GCco
8	1387	GCco
7	1388.5	GCco
8	1390.5	GCco
1	1391.5	GCco
7	1392.5	GCco
1	1393	GCco
7	1393.5	GCco
3	1394	GCco
8	1394	GCco
8	1394.5	GCco
8	1394.5	GCco
3	1395.5	GCco
1	1396	GCco
3	1396.5	GCco
3	1397.5	GCco
7	1398	GCco
7	1398.5	GCco
1	1399	GCco
7	1400.5	GCco
6	1401	GCco
6	1401.5	GCco
6	1402	GCco
1	1402.5	GCco
6	1402.5	GCco
1	1403	GCco
5	1403	GCco
1	1403.5	GCco
7	1403.5	GCco
7	1404	GCco
5	1405	GCco
6	1405.5	GCco
1	1407	GCco
3	1407.5	GCco
7	1407.5	GCco
7	1408.5	GCco
3	1409	GCco
1	1410.5	GCco
8	1411	GCco
1	1415.5	GCco
6	1415.5	GCco
1	1416	GCco
7	1416.5	GCco
6	1417	GCco
7	1417	GCco
7	1417.5	GCco
3	1418	GCco
3	1420	GCco
6	1420.5	GCco
6	1421	GCco
6	1421.5	GCco
7	1421.5	GCco
8	1421.5	GCco
3	1423.5	GCco
5	1425	GCco
8	1426	GCco
5	1426.5	GCco
7	1428	GCco
3	1429.5	GCco
8	1429.5	GCco
3	1430.5	GCco
5	1431	GCco
7	1431	GCco
6	1431.5	GCco
3	1432.5	GCco
3	1432.5	GCco
3	1434.5	GCco
6	1434.5	GCco
7	1435	GCco
8	1435	GCco
7	1440	GCco
1	1441	GCco
7	1441	GCco
8	1441.5	GCco
6	1447	GCco
7	1447.5	GCco
5	1448	GCco
1	1450	GCco
5	1450	GCco
8	1450	GCco
3	1452	GCco
3	1453.5	GCco
1	1454	GCco
6	1454.5	GCco
6	1454.5	GCco
7	1455	GCco
3	1456	GCco
5	1456.5	GCco
7	1456.5	GCco
8	1457	GCco
7	1460.5	GCco
5	1462.5	GCco
3	1463.5	GCco
7	1464.5	GCco
8	1464.5	GCco
7	1465	GCco
8	1465	GCco
1	1467	GCco
7	1470	GCco
7	1471	GCco
1	1474	GCco
6	1474	GCco
3	1475	GCco
8	1475	GCco
1	1475.5	GCco
3	1475.5	GCco
1	1476	GCco
7	1478.5	GCco
7	1478.5	GCco
3	1479	GCco
3	1479	GCco
7	1479.5	GCco
6	1480	GCco
6	1483.5	GCco
1	1484.5	GCco
5	1484.5	GCco
8	1484.5	GCco
8	1485	GCco
8	1485.5	GCco
1	1486	GCco
1	1487.5	GCco
6	1489	GCco
7	1490	GCco
7	1491.5	GCco
5	1492.5	GCco
8	1493	GCco
1	1495.5	GCco
6	1495.5	GCco
6	1497	GCco
8	1498.5	GCco
3	1500	GCco
3	1500.5	GCco
1	1501.5	GCco
3	1502	GCco
3	1502	GCco
6	1502	GCco
7	1502	GCco
8	1502.5	GCco
1	1503	GCco
6	1505.5	GCco
8	1505.5	GCco
3	1506	GCco
5	1506	GCco
7	1507.5	GCco
3	1509	GCco
5	1509	GCco
6	1509	GCco
6	1509	GCco
3	1510.5	GCco
7	1512	GCco
8	1512	GCco
5	1512.5	GCco
7	1513.5	GCco
8	1514.5	GCco
8	1514.5	GCco
3	1516.5	GCco
7	1517	GCco
7	1517	GCco
3	1517.5	GCco
3	1519.5	GCco
7	1520	GCco
7	1520	GCco
6	1521	GCco
3	1521.5	GCco
7	1522	GCco
3	1524	GCco
6	1524	GCco
7	1524.5	GCco
7	1525	GCco
7	1525	GCco
8	1525.5	GCco
3	1526.5	GCco
3	1527.5	GCco
8	1527.5	GCco
3	1528	GCco
1	1530.5	GCco
7	1530.5	GCco
6	1531	GCco
3	1531.5	GCco
3	1532	GCco
6	1532.5	GCco
5	1534.5	GCco
5	1535.5	GCco
1	1536	GCco
6	1536.5	GCco
5	1537.5	GCco
6	1537.5	GCco
1	1538	GCco
1	1538.5	GCco
6	1538.5	GCco
8	1539.5	GCco
8	1542	GCco
8	1542	GCco
3	1542.5	GCco
7	1542.5	GCco
7	1544	GCco
8	1544	GCco
3	1546.5	GCco
3	1547	GCco
1	1548	GCco
6	1549	GCco
8	1549.5	GCco
8	1550.5	GCco
3	1552	GCco
7	1552.5	GCco
8	1553	GCco
1	1554.5	GCco
3	1555	GCco
5	1555	GCco
3	1556	GCco
8	1557.5	GCco
6	1558	GCco
5	1560	GCco
1	1560.5	GCco
6	1561.5	GCco
3	1562.5	GCco
7	1563	GCco
1	1563.5	GCco
3	1563.5	GCco
3	1563.5	GCco
3	1564.5	GCco
8	1566	GCco
3	1567.5	GCco
3	1568.5	GCco
7	1568.5	GCco
5	1570.5	GCco
6	1571.5	GCco
3	1572	GCco
6	1572.5	GCco
7	1572.5	GCco
7	1573	GCco
5	1574.5	GCco
1	1578	GCco
7	1578	GCco
5	1579.5	GCco
5	1580.5	GCco
5	1580.5	GCco
3	1581	GCco
6	1581	GCco
3	1582.5	GCco
5	1583	GCco
5	1585.5	GCco
1	1587	GCco
6	1588.5	GCco
3	1589	GCco
5	1590	GCco
5	1591	GCco
8	1591	GCco
8	1591.5	GCco
6	1593.5	GCco
1	1594	GCco
5	1594	GCco
7	1594.5	GCco
8	1594.5	GCco
3	1595.5	GCco
7	1595.5	GCco
8	1595.5	GCco
1	1596.5	GCco
6	1597	GCco
8	1597.5	GCco
1	1599.5	GCco
3	1600	GCco
3	1600.5	GCco
7	1601	GCco
1	1601.5	GCco
7	1602	GCco
8	1602.5	GCco
3	1603.5	GCco
5	1605	GCco
1	1605.5	GCco
3	1606.5	GCco
3	1607	GCco
3	1607.5	GCco
6	1609.5	GCco
8	1612	GCco
8	1613	GCco
1	1614	GCco
7	1615.5	GCco
8	1616.5	GCco
3	1618.5	GCco
5	1618.5	GCco
3	1619	GCco
7	1619	GCco
1	1619.5	GCco
5	1619.5	GCco
7	1619.5	GCco
3	1620	GCco
5	1620	GCco
7	1621.5	GCco
8	1624	GCco
5	1625	GCco
6	1626.5	GCco
5	1627.5	GCco
5	1627.5	GCco
7	1628.5	GCco
6	1632.5	GCco
1	1633.5	GCco
7	1633.5	GCco
6	1634.5	GCco
7	1635	GCco
8	1635.5	GCco
5	1636.5	GCco
5	1636.5	GCco
5	1637.5	GCco
6	1638.5	GCco
3	1641.5	GCco
7	1641.5	GCco
3	1642	GCco
6	1642	GCco
3	1642.5	GCco
3	1643	GCco
3	1643.5	GCco
1	1644.5	GCco
8	1646	GCco
8	1646.5	GCco
3	1647.5	GCco
3	1647.5	GCco
5	1649	GCco
8	1649	GCco
5	1650	GCco
1	1651.5	GCco
3	1652	GCco
5	1652	GCco
7	1652	GCco
3	1652.5	GCco
5	1653	GCco
5	1653	GCco
1	1653.5	GCco
3	1653.5	GCco
3	1653.5	GCco
7	1653.5	GCco
5	1654	GCco
6	1656	GCco
8	1657.5	GCco
3	1658.5	GCco
1	1660	GCco
7	1660.5	GCco
7	1662	GCco
5	1662.5	GCco
6	1662.5	GCco
8	1662.5	GCco
8	1664	GCco
1	1664.5	GCco
5	1665.5	GCco
7	1665.5	GCco
1	1666.5	GCco
7	1666.5	GCco
8	1666.5	GCco
3	1667	GCco
5	1667	GCco
6	1667	GCco
8	1668.5	GCco
1	1669.5	GCco
1	1670.5	GCco
6	1670.5	GCco
3	1672	GCco
3	1672.5	GCco
5	1672.5	GCco
7	1672.5	GCco
1	1673	GCco
7	1674	GCco
5	1675.5	GCco
7	1677	GCco
7	1678	GCco
6	1680	GCco
3	1680.5	GCco
5	1681	GCco
6	1682	GCco
3	1683	GCco
3	1684.5	GCco
5	1686.5	GCco
7	1687	GCco
7	1688	GCco
6	1689	GCco
7	1689	GCco
1	1689.5	GCco
3	1689.5	GCco
7	1690	GCco
1	1692	GCco
7	1692.5	GCco
8	1695	GCco
7	1696	GCco
1	1696.5	GCco
1	1696.5	GCco
1	1696.5	GCco
8	1696.5	GCco
8	1697.5	GCco
7	1698	GCco
1	1701.5	GCco
3	1701.5	GCco
7	1701.5	GCco
7	1701.5	GCco
8	1703	GCco
7	1704.5	GCco
8	1706	GCco
6	1706.5	GCco
6	1707	GCco
1	1707.5	GCco
7	1709	GCco
7	1710.5	GCco
1	1711.5	GCco
1	1712	GCco
5	1712	GCco
3	1712.5	GCco
6	1713.5	GCco
8	1714	GCco
5	1715	GCco
1	1715.5	GCco
7	1715.5	GCco
6	1716	GCco
8	1716.5	GCco
6	1717	GCco
3	1719.5	GCco
7	1719.5	GCco
7	1721	GCco
7	1723	GCco
5	1723.5	GCco
1	1724	GCco
6	1725	GCco
6	1725	GCco
1	1726	GCco
3	1726	GCco
1	1727	GCco
6	1727	GCco
1	1727.5	GCco
3	1727.5	GCco
7	1727.5	GCco
5	1729.5	GCco
7	1730.5	GCco
7	1731	GCco
3	1731.5	GCco
7	1731.5	GCco
6	1732	GCco
3	1732.5	GCco
6	1733	GCco
8	1734	GCco
7	1734.5	GCco
5	1736	GCco
6	1737	GCco
5	1737.5	GCco
1	1738.5	GCco
6	1739	GCco
8	1739.5	GCco
8	1740.5	GCco
3	1741	GCco
6	1742.5	GCco
3	1743	GCco
3	1743	GCco
3	1743.5	GCco
3	1744	GCco
7	1746	GCco
8	1746	GCco
6	1747	GCco
1	1747.5	GCco
7	1747.5	GCco
7	1748.5	GCco
7	1748.5	GCco
8	1748.5	GCco
7	1750	GCco
5	1751.5	GCco
7	1751.5	GCco
1	1752.5	GCco
7	1752.5	GCco
3	1753	GCco
3	1753.5	GCco
8	1755.5	GCco
5	1756	GCco
3	1756.5	GCco
7	1757	GCco
5	1761	GCco
8	1761	GCco
3	1763	GCco
6	1764.5	GCco
1	1765.5	GCco
8	1765.5	GCco
8	1766	GCco
1	1767	GCco
5	1767.5	GCco
6	1768	GCco
3	1768.5	GCco
3	1771	GCco
3	1772	GCco
1	1772.5	GCco
7	1772.5	GCco
5	1773	GCco
5	1773	GCco
5	1774	GCco
5	1774.5	GCco
3	1776	GCco
6	1776.5	GCco
3	1778.5	GCco
3	1779	GCco
3	1781.5	GCco
8	1781.5	GCco
6	1782	GCco
7	1782.5	GCco
1	1783	GCco
6	1783.5	GCco
8	1783.5	GCco
3	1784	GCco
1	1785	GCco
3	1785.5	GCco
7	1785.5	GCco
3	1786.5	GCco
7	1791	GCco
8	1792	GCco
1	1794	GCco
1	1794.5	GCco
7	1794.5	GCco
7	1795	GCco
1	1795.5	GCco
7	1798	GCco
5	1800	GCco
1	1801	GCco
8	1801	GCco
3	1802.5	GCco
7	1802.5	GCco
7	1803.5	GCco
8	1805.5	GCco
3	1807	GCco
8	1808.5	GCco
1	1809	GCco
5	1809	GCco
7	1809	GCco
3	1810	GCco
7	1810	GCco
3	1810.5	GCco
3	1812	GCco
3	1813.5	GCco
8	1816	GCco
1	1817	GCco
1	1817.5	GCco
3	1817.5	GCco
1	1818.5	GCco
3	1819	GCco
3	1819	GCco
6	1819.5	GCco
7	1821	GCco
5	1823.5	GCco
3	1824	GCco
7	1824.5	GCco
3	1825	GCco
3	1825.5	GCco
3	1825.5	GCco
7	1826.5	GCco
1	1827	GCco
6	1827.5	GCco
7	1827.5	GCco
7	1827.5	GCco
7	1828	GCco
5	1828.5	GCco
5	1831	GCco
1	1831.5	GCco
3	1833.5	GCco
3	1836.5	GCco
6	1837.5	GCco
3	1838	GCco
7	1839	GCco
8	1839	GCco
7	1840	GCco
3	1840.5	GCco
6	1841.5	GCco
3	1842.5	GCco
8	1842.5	GCco
8	1843.5	GCco
8	1844	GCco
7	1844.5	GCco
7	1845.5	GCco
5	1846	GCco
8	1846.5	GCco
5	1847.5	GCco
3	1848.5	GCco
3	1849.5	GCco
5	1851	GCco
7	1851	GCco
6	1852.5	GCco
7	1852.5	GCco
7	1852.5	GCco
1	1853	GCco
6	1853.5	GCco
5	1854	GCco
1	1857	GCco
5	1857.5	GCco
8	1859.5	GCco
1	1860	GCco
5	1860	GCco
1	1860.5	GCco
5	1861.5	GCco
7	1861.5	GCco
1	1862	GCco
3	1864.5	GCco
8	1864.5	GCco
5	1865.5	GCco
6	1865.5	GCco
7	1865.5	GCco
7	1865.5	GCco
1	1866.5	GCco
7	1867.5	GCco
1	1868.5	GCco
7	1874	GCco
3	1877	GCco
7	1877	GCco
7	1878	GCco
7	1878.5	GCco
5	1879	GCco
7	1880	GCco
7	1880.5	GCco
6	1883	GCco
8	1883.5	GCco
1	1884.5	GCco
5	1884.5	GCco
5	1885.5	GCco
5	1886	GCco
5	1888	GCco
5	1889.5	GCco
7	1889.5	GCco
7	1889.5	GCco
7	1889.5	GCco
3	1891	GCco
3	1891	GCco
7	1891	GCco
6	1893	GCco
1	1893.5	GCco
3	1893.5	GCco
3	1894	GCco
7	1894.5	GCco
7	1894.5	GCco
7	1895.5	GCco
7	1895.5	GCco
6	1897.5	GCco
3	1899	GCco
8	1901.5	GCco
5	1903	GCco
3	1904	GCco
6	1904	GCco
8	1905	GCco
8	1906	GCco
6	1906.5	GCco
3	1908	GCco
5	1909	GCco
6	1909	GCco
1	1909.5	GCco
1	1910	GCco
6	1910	GCco
8	1910.5	GCco
7	1911.5	GCco
8	1912	GCco
7	1912.5	GCco
6	1913.5	GCco
7	1915.5	GCco
6	1918.5	GCco
3	1920.5	GCco
6	1921	GCco
1	1924	GCco
5	1926.5	GCco
8	1926.5	GCco
1	1928.5	GCco
8	1928.5	GCco
3	1929.5	GCco
6	1929.5	GCco
7	1929.5	GCco
1	1930	GCco
3	1930.5	GCco
5	1931.5	GCco
7	1932.5	GCco
3	1933	GCco
5	1934	GCco
3	1934.5	GCco
8	1934.5	GCco
3	1935	GCco
6	1937.5	GCco
5	1938.5	GCco
3	1940.5	GCco
6	1942.5	GCco
7	1942.5	GCco
3	1943	GCco
1	1945.5	GCco
6	1946	GCco
1	1946.5	GCco
6	1946.5	GCco
3	1947	GCco
8	1948	GCco
8	1948.5	GCco
1	1950	GCco
7	1951.5	GCco
7	1954	GCco
8	1954.5	GCco
7	1955	GCco
7	1955	GCco
3	1956	GCco
1	1957	GCco
5	1957.5	GCco
6	1957.5	GCco
7	1958	GCco
1	1959	GCco
3	1960.5	GCco
7	1961.5	GCco
3	1963	GCco
3	1963.5	GCco
3	1963.5	GCco
3	1964.5	GCco
5	1964.5	GCco
1	1965.5	GCco
6	1966	GCco
3	1967.5	GCco
6	1967.5	GCco
3	1968.5	GCco
7	1970.5	GCco
1	1971.5	GCco
7	1972	GCco
5	1972.5	GCco
6	1972.5	GCco
7	1972.5	GCco
7	1973	GCco
7	1974	GCco
3	1975	GCco
3	1976	GCco
3	1976	GCco
7	1976	GCco
8	1976.5	GCco
5	1977	GCco
7	1977.5	GCco
6	1978	GCco
7	1978	GCco
8	1978.5	GCco
1	1979	GCco
5	1979.5	GCco
3	1981	GCco
8	1981.5	GCco
7	1982	GCco
7	1986	GCco
6	1987.5	GCco
1	1989.5	GCco
1	1990	GCco
1	1991	GCco
1	1991.5	GCco
6	1991.5	GCco
7	1992	GCco
3	1993.5	GCco
5	1993.5	GCco
6	1993.5	GCco
7	1995	GCco
3	1995.5	GCco
5	1996.5	GCco
7	1997	GCco
5	1997.5	GCco
6	1997.5	GCco
7	1997.5	GCco
8	1997.5	GCco
3	1999	GCco
7	1999	GCco
8	1999.5	GCco
5	2000	GCco
1	2002	GCco
6	2002	GCco
7	2003	GCco
7	2003	GCco
5	2004.5	GCco
5	2005	GCco
7	2005	GCco
5	2005.5	GCco
3	2009	GCco
3	2010	GCco
3	2010.5	GCco
6	2011	GCco
7	2011	GCco
7	2011.5	GCco
3	2013.5	GCco
5	2014	GCco
8	2017.5	GCco
5	2020	GCco
7	2020.5	GCco
7	2024	GCco
6	2025	GCco
3	2025.5	GCco
5	2026	GCco
7	2026.5	GCco
7	2027	GCco
6	2027.5	GCco
7	2030	GCco
8	2030.5	GCco
5	2032	GCco
7	2034	GCco
7	2035	GCco
8	2035	GCco
1	2037.5	GCco
3	2038	GCco
1	2040	GCco
3	2042	GCco
1	2043	GCco
5	2045	GCco
7	2045	GCco
3	2046	GCco
7	2047.5	GCco
6	2049.5	GCco
1	2051.5	GCco
7	2052.5	GCco
6	2053.5	GCco
3	2056	GCco
3	2059.5	GCco
6	2059.5	GCco
7	2059.5	GCco
3	2060	GCco
5	2060	GCco
7	2061.5	GCco
8	2062.5	GCco
7	2064	GCco
5	2064.5	GCco
3	2065	GCco
3	2065	GCco
5	2066	GCco
1	2066.5	GCco
6	2067.5	GCco
7	2067.5	GCco
7	2068.5	GCco
8	2069	GCco
3	2069.5	GCco
8	2070	GCco
3	2071	GCco
6	2071.5	GCco
7	2072	GCco
8	2072	GCco
5	2079.5	GCco
5	2081.5	GCco
3	2082	GCco
7	2082	GCco
3	2082.5	GCco
6	2083	GCco
3	2085	GCco
1	2086.5	GCco
7	2086.5	GCco
6	2087.5	GCco
6	2088.5	GCco
7	2089	GCco
7	2089	GCco
3	2090	GCco
3	2090.5	GCco
7	2091.5	GCco
6	2092	GCco
7	2092	GCco
6	2092.5	GCco
6	2093.5	GCco
1	2094	GCco
3	2095	GCco
7	2096.5	GCco
3	2100.5	GCco
8	2100.5	GCco
8	2101.5	GCco
7	2102	GCco
6	2102.5	GCco
7	2103.5	GCco
1	2106	GCco
1	2107	GCco
6	2107.5	GCco
3	2109.5	GCco
8	2110	GCco
5	2111.5	GCco
6	2114.5	GCco
6	2116	GCco
1	2118.5	GCco
5	2120	GCco
8	2121	GCco
7	2121.5	GCco
5	2122	GCco
3	2124	GCco
3	2124.5	GCco
5	2128	GCco
7	2128	GCco
8	2128.5	GCco
5	2129	GCco
3	2131	GCco
7	2132	GCco
1	2132.5	GCco
3	2134.5	GCco
5	2134.5	GCco
6	2137	GCco
5	2138	GCco
6	2138	GCco
3	2139	GCco
3	2140.5	GCco
7	2141	GCco
3	2143.5	GCco
1	2144.5	GCco
7	2144.5	GCco
1	2145	GCco
7	2145	GCco
8	2147	GCco
3	2147.5	GCco
6	2147.5	GCco
7	2149.5	GCco
5	2150	GCco
3	2150.5	GCco
5	2153.5	GCco
1	2154	GCco
1	2154	GCco
6	2154	GCco
3	2154.5	GCco
5	2154.5	GCco
3	2156.5	GCco
6	2156.5	GCco
7	2156.5	GCco
5	2157.5	GCco
1	2158.5	GCco
7	2159	GCco
7	2161.5	GCco
6	2162	GCco
3	2163	GCco
7	2163.5	GCco
8	2164	GCco
7	2168	GCco
7	2168	GCco
7	2170	GCco
7	2170	GCco
8	2171.5	GCco
8	2172.5	GCco
1	2174	GCco
3	2175.5	GCco
6	2176	GCco
8	2176	GCco
7	2176.5	GCco
1	2178.5	GCco
1	2180	GCco
1	2181	GCco
1	2181	GCco
1	2181	GCco
1	2181	GCco
3	2183.5	GCco
5	2186	GCco
8	2187	GCco
1	2188	GCco
7	2189	GCco
1	2190.5	GCco
3	2190.5	GCco
5	2190.5	GCco
8	2190.5	GCco
3	2193.5	GCco
7	2193.5	GCco
7	2195	GCco
3	2195.5	GCco
7	2197	GCco
7	2197.5	GCco
3	2198.5	GCco
6	2199.5	GCco
3	2200.5	GCco
7	2200.5	GCco
7	2200.5	GCco
6	2201	GCco
8	2203	GCco
7	2203.5	GCco
5	2204.5	GCco
1	2207.5	GCco
3	2208	GCco
5	2208.5	GCco
8	2208.5	GCco
3	2209	GCco
5	2210	GCco
8	2210	GCco
3	2210.5	GCco
7	2213	GCco
7	2214.5	GCco
8	2214.5	GCco
5	2216	GCco
6	2216	GCco
7	2217.5	GCco
1	2218	GCco
7	2218	GCco
5	2218.5	GCco
7	2219	GCco
8	2220	GCco
6	2221.5	GCco
8	2222.5	GCco
1	2223.5	GCco
8	2224.5	GCco
1	2226.5	GCco
5	2226.5	GCco
3	2227	GCco
3	2229.5	GCco
8	2230.5	GCco
5	2231	GCco
7	2231	GCco
8	2231	GCco
3	2238.5	GCco
1	2239	GCco
8	2239	GCco
6	2241	GCco
7	2242	GCco
1	2245	GCco
7	2245	GCco
1	2246	GCco
8	2246.5	GCco
7	2248	GCco
7	2248	GCco
6	2249	GCco
6	2250.5	GCco
7	2251	GCco
7	2251	GCco
8	2251.5	GCco
7	2252.5	GCco
8	2254	GCco
1	2254.5	GCco
8	2255	GCco
6	2255.5	GCco
7	2258	GCco
7	2258	GCco
1	2259.5	GCco
3	2263.5	GCco
1	2267	GCco
5	2269.5	GCco
8	2270.5	GCco
6	2272	GCco
5	2273	GCco
8	2276.5	GCco
8	2277	GCco
1	2278.5	GCco
8	2279	GCco
8	2279.5	GCco
5	2280.5	GCco
6	2281.5	GCco
7	2281.5	GCco
7	2282	GCco
7	2282.5	GCco
3	2284	GCco
5	2285.5	GCco
3	2287	GCco
3	2287	GCco
5	2290	GCco
8	2291.5	GCco
6	2293.5	GCco
5	2295.5	GCco
3	2296.5	GCco
3	2297	GCco
1	2297.5	GCco
5	2298	GCco
5	2302.5	GCco
1	2303.5	GCco
5	2306	GCco
6	2306	GCco
6	2307	GCco
1	2308	GCco
1	2308.5	GCco
1	2310.5	GCco
8	2311.5	GCco
7	2312	GCco
1	2312.5	GCco
7	2313.5	GCco
5	2314	GCco
8	2314	GCco
7	2315	GCco
3	2315.5	GCco
7	2316	GCco
8	2316.5	GCco
3	2320	GCco
8	2320.5	GCco
1	2325.5	GCco
3	2325.5	GCco
8	2326.5	GCco
3	2327	GCco
3	2328	GCco
1	2331	GCco
8	2331.5	GCco
8	2332.5	GCco
5	2333	GCco
7	2333	GCco
6	2334.5	GCco
6	2335.5	GCco
6	2336	GCco
3	2336.5	GCco
7	2336.5	GCco
1	2337	GCco
1	2338.5	GCco
5	2338.5	GCco
1	2339	GCco
3	2340	GCco
8	2342.5	GCco
1	2344	GCco
7	2346.5	GCco
7	2348.5	GCco
7	2349	GCco
8	2349	GCco
7	2350.5	GCco
8	2350.5	GCco
7	2351.5	GCco
7	2351.5	GCco
7	2353	GCco
8	2354	GCco
5	2358	GCco
1	2358.5	GCco
1	2360.5	GCco
7	2360.5	GCco
6	2361.5	GCco
1	2363	GCco
1	2364	GCco
5	2365	GCco
8	2365.5	GCco
3	2366.5	GCco
1	2367	GCco
3	2369	GCco
3	2375	GCco
3	2375.5	GCco
8	2377	GCco
3	2378	GCco
6	2378.5	GCco
3	2379.5	GCco
7	2380	GCco
7	2380.5	GCco
7	2380.5	GCco
3	2382	GCco
1	2382.5	GCco
3	2384	GCco
6	2389	GCco
1	2389.5	GCco
7	2400.5	GCco
3	2403.5	GCco
8	2403.5	GCco
1	2404	GCco
5	2407.5	GCco
1	2408.5	GCco
8	2409	GCco
8	2411	GCco
3	2412	GCco
5	2419	GCco
5	2420.5	GCco
8	2420.5	GCco
1	2421	GCco
1	2423	GCco
1	2425.5	GCco
7	2427.5	GCco
5	2428	GCco
1	2429.5	GCco
8	2430	GCco
5	2430.5	GCco
1	2433	GCco
1	2435	GCco
3	2436.5	GCco
6	2436.5	GCco
3	2437.5	GCco
8	2438	GCco
3	2439.5	GCco
3	2441.5	GCco
8	2442	GCco
8	2442	GCco
7	2444	GCco
7	2444.5	GCco
3	2449	GCco
1	2453.5	GCco
1	2456	GCco
3	2457	GCco
1	2462	GCco
5	2465	GCco
7	2465	GCco
8	2465.5	GCco
7	2467.5	GCco
1	2472.5	GCco
3	2473	GCco
8	2473	GCco
8	2475.5	GCco
1	2476	GCco
7	2477.5	GCco
7	2478	GCco
1	2478.5	GCco
3	2479.5	GCco
5	2479.5	GCco
1	2480	GCco
3	2480.5	GCco
6	2481	GCco
6	2482.5	GCco
3	2489	GCco
8	2489	GCco
1	2489.5	GCco
3	2490	GCco
6	2490.5	GCco
7	2491	GCco
3	2493	GCco
3	2496.5	GCco
7	2497	GCco
1	2499.5	GCco
8	2500	GCco
3	2501.5	GCco
7	2501.5	GCco
3	2505.5	GCco
6	2506	GCco
7	2508.5	GCco
1	2509	GCco
3	2509.5	GCco
6	2512	GCco
8	2518	GCco
8	2521.5	GCco
6	2522.5	GCco
8	2522.5	GCco
1	2524.5	GCco
1	2525	GCco
8	2526	GCco
3	2526.5	GCco
7	2528.5	GCco
3	2529	GCco
3	2532	GCco
5	2534.5	GCco
3	2535	GCco
7	2536	GCco
1	2536.5	GCco
1	2538.5	GCco
8	2539	GCco
8	2542.5	GCco
3	2543	GCco
6	2543	GCco
6	2544.5	GCco
7	2544.5	GCco
7	2545	GCco
3	2546.5	GCco
6	2546.5	GCco
7	2547	GCco
8	2547	GCco
3	2547.5	GCco
7	2548.5	GCco
5	2550.5	GCco
5	2553	GCco
1	2553.5	GCco
8	2554	GCco
5	2556	GCco
6	2556.5	GCco
3	2558.5	GCco
6	2562	GCco
3	2562.5	GCco
3	2563.5	GCco
1	2565	GCco
8	2566.5	GCco
7	2567.5	GCco
5	2572	GCco
6	2572.5	GCco
6	2574	GCco
6	2576.5	GCco
8	2577	GCco
8	2577.5	GCco
3	2578	GCco
6	2578.5	GCco
5	2579	GCco
3	2582	GCco
7	2583.5	GCco
5	2584.5	GCco
1	2585.5	GCco
3	2587	GCco
6	2588	GCco
7	2588.5	GCco
3	2589.5	GCco
5	2592	GCco
5	2594.5	GCco
6	2595	GCco
1	2596	GCco
3	2596	GCco
3	2600.5	GCco
7	2601	GCco
1	2601.5	GCco
1	2602	GCco
3	2604.5	GCco
1	2607	GCco
8	2607.5	GCco
[truncated: 2,332 more rows]
