# Supplementary material for: Lessons from the meiotic recombination landscape of the ZMM deficient budding yeast Lachancea waltii
Source: PLoS Genet. 2023 Jan 6;19(1):e1010592. doi: 10.1371/journal.pgen.1010592 (PMC9851511; doi:10.1371/journal.pgen.1010592)
Supplement: S9 Table — A. Table depicts the overlap of hotspots described by Mancera et al. 2008, without hotspot detection method at FDR 2% and FDR 5% respectively. Synteny in L. waltii highlighted. B. Table depicts the L. waltii hotspots with syntenic blocks in S. cerevisiae. Conserved hotspots highlighted. (XLSX) [file pgen.1010592.s009.xlsx]

## Sheet: Sheet1
Table S9A. Table depicts the overlap of hotspots described by Mancera et al. 2008, with out hotspot detection method at FDR 2% and FDR 5% respectively. Synteny in L. waltii highlighted.
Chromosome	Mancera hotspot position	Overlap with 2% FDR	Overlap with 5% FDR	Synteny in L. waltii
I	58193	TRUE	TRUE	TRUE
I	70215	TRUE	TRUE	TRUE
I	130844	TRUE	TRUE	TRUE
I	190997	TRUE	TRUE	FALSE
II	71090	TRUE	TRUE	TRUE
II	490828	TRUE	TRUE	TRUE
II	634763	TRUE	TRUE	TRUE
II	736396	TRUE	TRUE	TRUE
III	52770	TRUE	TRUE	TRUE
III	60121	TRUE	TRUE	TRUE
III	147517	FALSE	TRUE	TRUE
III	212644	TRUE	TRUE	TRUE
III	247714	FALSE	TRUE	TRUE
IV	173174	FALSE	FALSE	TRUE
IV	263953	FALSE	FALSE	TRUE
IV	367058	FALSE	FALSE	TRUE
IV	523726	TRUE	TRUE	TRUE
IV	836163	FALSE	FALSE	TRUE
IV	930532	FALSE	FALSE	TRUE
IV	1420315	TRUE	TRUE	TRUE
IV	1478446	TRUE	TRUE	TRUE
IX	54076	TRUE	TRUE	TRUE
IX	149866	FALSE	FALSE	TRUE
IX	178679	FALSE	FALSE	TRUE
IX	422089	TRUE	TRUE	TRUE
IX	424091	TRUE	TRUE	FALSE
V	27317	TRUE	TRUE	FALSE
V	195102	TRUE	TRUE	TRUE
V	198331	TRUE	TRUE	TRUE
V	222911	TRUE	TRUE	TRUE
V	336502	FALSE	FALSE	TRUE
V	461230	TRUE	TRUE	TRUE
VI	55673	TRUE	TRUE	TRUE
VI	65024	FALSE	FALSE	TRUE
VI	75223	FALSE	FALSE	TRUE
VI	95693	TRUE	TRUE	TRUE
VI	223937	TRUE	TRUE	TRUE
VII	23504	FALSE	FALSE	TRUE
VII	41324	FALSE	FALSE	TRUE
VII	397219	FALSE	FALSE	TRUE
VII	472563	FALSE	FALSE	TRUE
VII	593045	TRUE	TRUE	TRUE
VII	610021	TRUE	TRUE	TRUE
VII	1010700	TRUE	TRUE	TRUE
VIII	66956	TRUE	TRUE	TRUE
VIII	121538	TRUE	TRUE	TRUE
VIII	144031	FALSE	TRUE	TRUE
VIII	187447	TRUE	TRUE	TRUE
VIII	422372	TRUE	TRUE	FALSE
VIII	516754	TRUE	TRUE	TRUE
X	36480	TRUE	TRUE	TRUE
X	79572	FALSE	FALSE	TRUE
X	237030	FALSE	TRUE	TRUE
X	316422	FALSE	TRUE	TRUE
X	360791	TRUE	TRUE	TRUE
X	466484	TRUE	TRUE	TRUE
X	578509	TRUE	TRUE	TRUE
X	638753	TRUE	TRUE	FALSE
X	683480	FALSE	TRUE	TRUE
XI	39156	FALSE	TRUE	TRUE
XI	68334	FALSE	TRUE	TRUE
XI	402567	FALSE	TRUE	TRUE
XI	525294	TRUE	TRUE	TRUE
XI	614751	TRUE	TRUE	FALSE
XII	253784	TRUE	TRUE	TRUE
XII	282016	FALSE	TRUE	TRUE
XII	341255	FALSE	TRUE	TRUE
XII	416647	TRUE	TRUE	TRUE
XII	513461	TRUE	TRUE	TRUE
XII	611091	FALSE	TRUE	TRUE
XII	766404	FALSE	TRUE	TRUE
XII	1012930	TRUE	TRUE	TRUE
XIII	26793	TRUE	TRUE	TRUE
XIII	410150	FALSE	TRUE	TRUE
XIII	500823	TRUE	TRUE	TRUE
XIII	795768	TRUE	TRUE	FALSE
XIII	798574	TRUE	TRUE	TRUE
XIV	196950	FALSE	TRUE	TRUE
XIV	299892	TRUE	TRUE	FALSE
XIV	301470	TRUE	TRUE	TRUE
XIV	694659	FALSE	TRUE	TRUE
XV	41383	FALSE	FALSE	TRUE
XV	194793	FALSE	FALSE	TRUE
XV	670742	TRUE	TRUE	FALSE
XV	770678	TRUE	TRUE	TRUE
XV	943591	TRUE	TRUE	TRUE
XV	989834	TRUE	TRUE	TRUE
XVI	75096	TRUE	TRUE	TRUE
XVI	167255	TRUE	TRUE	TRUE
XVI	464048	TRUE	TRUE	TRUE
XVI	840368	FALSE	TRUE	FALSE
XVI	889081	FALSE	TRUE	TRUE
Table S9B. Table depicts the L. waltii hotspots with syntenic blocks in S. cerevisiae. Conserved hotspots highlighted.
Chromosome	Window_start	Window_end
A	300000	304999
A	620000	624999
A	1040000	1044999
C	540000	544999
C	700000	704999
C	800000	804999
C	880000	884999
C	1040000	1044999
E	460000	464999
E	1140000	1144999
F	725000	729999
G	1100000	1104999
G	1320000	1324999
H	320000	324999
H	480000	484999
H	660000	664999
H	800000	804999
H	820000	824999
H	860000	864999
References :
1. Mancera et al., 2008. High-resolution mapping of meiotic crossovers and non-crossovers in yeast. Nature. 2008;454: 479–485.
