# Supplementary material for: Lessons from the meiotic recombination landscape of the ZMM deficient budding yeast Lachancea waltii
Source: PLoS Genet. 2023 Jan 6;19(1):e1010592. doi: 10.1371/journal.pgen.1010592 (PMC9851511; doi:10.1371/journal.pgen.1010592)
Supplement: S10 Table — Nu is the shape parameter of the gamma law, with nu< = 1 indicating the absence of interference, p is the proportion of type II crossovers (interference independent). (XLSX) [file pgen.1010592.s010.xlsx]

## Sheet: Sheet1
Table S10. CODA output for L. waltii and S. cerevisiae.
Nu is the shape parameter of the gamma law, with nu<=1 indicating absence of interference, p is the proportion of type II crossovers (interference independent).
L.waltii
Chromosome	A	B	C	D	E	F	G	H	Average
nu	1.386	/	1.193	/	1.134	1.475	1.104	1.015	1.218
p	0.111	/	0.106	/	0.067	0.093	0.075	0.011	0.077
S. cerevisiae*
Chromosome	1	2	3	4	5	6	7	8	9	10	11	12	13	14	15	16	Average
nu	3.078	2.915	1.95	2.173	2.455	3.687	1.935	2.009	1.95	2.128	2.915	1.757	1.965	2.306	2.009	2.024	2.329
p	0.041	0.112	0	0.077	0.091	0.056	0.053	0.075	0.08	0.053	0.081	0.073	0.014	0.013	0.059	0.042	0.058
*Calculated using data from Anderson et al. 2015
References :
1. Anderson et al., 2015. Reduced Crossover Interference and Increased ZMM-Independent Recombination in the Absence of Tel1/ATM. PLOS Genetics. 2015;11: e1005478.
