# Supplementary material for: Lessons from the meiotic recombination landscape of the ZMM deficient budding yeast Lachancea waltii
Source: PLoS Genet. 2023 Jan 6;19(1):e1010592. doi: 10.1371/journal.pgen.1010592 (PMC9851511; doi:10.1371/journal.pgen.1010592)
Supplement: S11 Table — (XLSX) [file pgen.1010592.s011.xlsx]

## Sheet: Sheet1
Table S11. List of primers used in this study.
Name	Sequence (5’-3’)
HIS3-F	TACTCCAAAAGAGGGTTG
HIS3-R	TCTCAAAAACTGTGGTAC
HIS3-fusionTermF	GCCGCCATCCAGTGTCGAAAGTAGACTAGGAAACA
HIS3-fusionProm-R	GCGGGGACAAGGCAAGCTCGCGCGAATCTTTGAGT
HIS3Fusion TEFProm-F	ACTCAAAGATTCGCGCGAGCTTGCCTTGTCCCCGC
HIS3Fusion TERterm-R	TGTTTCCTAGTCTACTTTCGACACTGGATGGCGGC
Kan-R	CTATGGAACTGCCTCGGTGAG
Nat-R	CTGGAGGTCACCAACGTC
